# Supplementary material for: What dictates soft clay-like lithium superionic conductor formation from rigid salts mixture
Source: Nat Commun. 2023 Oct 28;14:6884. doi: 10.1038/s41467-023-42538-2 (PMC10613223; doi:10.1038/s41467-023-42538-2)
Supplement: Supplementary file 3 — Source Data [file 41467_2023_42538_MOESM3_ESM.xlsx]

## Sheet: Fig.1
Raw data for Fig. 1b													Raw data for Fig. 1c
	g_GaF	g_GaF	g_GaCl	g_GaCl	g_LiF	g_LiF	g_LiCl	g_LiCl						Stress_yz (MPa)			Potential energy (meV/atom)			Strain_yz (%)
r (angs.)	t=1 ps	t=50 ps	t=1 ps	t=50 ps	t=1 ps	t=50 ps	t=1 ps	t=50 ps					time (ps)	10 MPa	50 MPa		10 MPa	50 MPa		10 MPa	50 MPa
0.0203333	0	0	0	0	0	0	0	0					0.1	-0.941381	-0.941381		-0.0283687	-0.0283687		-0.0162585	-0.0162585
0.061	0	0	0	0	0	0	0	0					0.2	-0.940786	-0.940786		-0.0283831	-0.0283831		-0.0162479	-0.0162479
0.101667	0	0	0	0	0	0	0	0					0.3	-0.94019	-0.94019		-0.0283976	-0.0283976		-0.0162373	-0.0162373
0.142333	0	0	0	0	0	0	0	0					0.4	-0.939592	-0.939592		-0.0284121	-0.0284121		-0.0162267	-0.0162267
0.183	0	0	0	0	0	0	0	0					0.5	-0.938992	-0.938992		-0.0284267	-0.0284267		-0.016216	-0.016216
0.223667	0	0	0	0	0	0	0	0					0.6	-0.93839	-0.93839		-0.0284413	-0.0284413		-0.0162052	-0.0162052
0.264333	0	0	0	0	0	0	0	0					0.7	-0.937787	-0.937787		-0.0284559	-0.0284559		-0.0161944	-0.0161944
0.305	0	0	0	0	0	0	0	0					0.8	-0.937181	-0.937181		-0.0284706	-0.0284706		-0.0161836	-0.0161836
0.345667	0	0	0	0	0	0	0	0					0.9	-0.936573	-0.936573		-0.0284854	-0.0284854		-0.0161727	-0.0161727
0.386333	0	0	0	0	0	0	0	0					1	-0.935964	-0.935964		-0.0285001	-0.0285001		-0.0161618	-0.0161618
0.427	0	0	0	0	0	0	0	0					1.1	-0.935353	-0.935353		-0.0285149	-0.0285149		-0.0161508	-0.0161508
0.467667	0	0	0	0	0	0	0	0					1.2	-0.93474	-0.93474		-0.0285298	-0.0285298		-0.0161398	-0.0161398
0.508333	0	0	0	0	0	0	0	0					1.3	-0.934125	-0.934125		-0.0285446	-0.0285446		-0.0161288	-0.0161288
0.549	0	0	0	0	0	0	0	0					1.4	-0.933508	-0.933508		-0.0285595	-0.0285595		-0.0161177	-0.0161177
0.589667	0	0	0	0	0	0	0	0					1.5	-0.93289	-0.93289		-0.0285745	-0.0285745		-0.0161065	-0.0161065
0.630333	0	0	0	0	0	0	0	0					1.6	-0.93227	-0.93227		-0.0285895	-0.0285895		-0.0160954	-0.0160954
0.671	0	0	0	0	0	0	0	0					1.7	-0.931648	-0.931648		-0.0286045	-0.0286045		-0.0160841	-0.0160841
0.711667	0	0	0	0	0	0	0	0					1.8	-0.931024	-0.931024		-0.0286195	-0.0286195		-0.0160729	-0.0160729
0.752333	0	0	0	0	0	0	0	0					1.9	-0.930398	-0.930398		-0.0286346	-0.0286346		-0.0160616	-0.0160616
0.793	0	0	0	0	0	0	0	0					2	-0.929771	-0.929771		-0.0286497	-0.0286497		-0.0160502	-0.0160502
0.833667	0	0	0	0	0	0	0	0					2.1	-0.929142	-0.929142		-0.0286649	-0.0286649		-0.0160388	-0.0160388
0.874333	0	0	0	0	0	0	0	0					2.2	-0.928512	-0.928512		-0.02868	-0.02868		-0.0160274	-0.0160274
0.915	0	0	0	0	0	0	0	0					2.3	-0.927879	-0.927879		-0.0286953	-0.0286953		-0.0160159	-0.0160159
0.955667	0	0	0	0	0	0	0	0					2.4	-0.927246	-0.927246		-0.0287105	-0.0287105		-0.0160044	-0.0160044
0.996333	0	0	0	0	0	0	0	0					2.5	-0.92661	-0.92661		-0.0287258	-0.0287258		-0.0159929	-0.0159929
1.037	0	0	0	0	0	0	0	0					2.6	-0.925973	-0.925973		-0.0287411	-0.0287411		-0.0159813	-0.0159813
1.07767	0	0	0	0	0	0	0	0					2.7	-0.925334	-0.925334		-0.0287564	-0.0287564		-0.0159696	-0.0159696
1.11833	0	0	0	0	0	0	0	0					2.8	-0.924693	-0.924693		-0.0287718	-0.0287718		-0.0159579	-0.0159579
1.159	0	0	0	0	0	0	0	0					2.9	-0.924051	-0.924051		-0.0287872	-0.0287872		-0.0159462	-0.0159462
1.19967	0	0	0	0	0	0	0	0					3	-0.923408	-0.923408		-0.0288026	-0.0288026		-0.0159345	-0.0159345
1.24033	0	0	0	0	0	0	0	0					3.1	-0.922762	-0.922762		-0.028818	-0.028818		-0.0159227	-0.0159227
1.281	0	0	0	0	0	0	0	0					3.2	-0.922115	-0.922115		-0.0288335	-0.0288335		-0.0159108	-0.0159108
1.32167	0	0	0	0	0	0	0	0					3.3	-0.921467	-0.921467		-0.028849	-0.028849		-0.015899	-0.015899
1.36233	0	0	0	0	0	0	0	0					3.4	-0.920817	-0.920817		-0.0288646	-0.0288646		-0.015887	-0.015887
1.403	0	0	0	0	0	0	0	0					3.5	-0.920165	-0.920165		-0.0288801	-0.0288801		-0.0158751	-0.0158751
1.44367	0	0	0	0	0	0	0	0					3.6	-0.919512	-0.919512		-0.0288957	-0.0288957		-0.0158631	-0.0158631
1.48433	0	0	0	0	0	0	0	0					3.7	-0.918858	-0.918858		-0.0289113	-0.0289113		-0.015851	-0.015851
1.525	0	0	0.0498751	0	0	0.016625	0	0					3.8	-0.918202	-0.918202		-0.0289269	-0.0289269		-0.015839	-0.015839
1.56567	0	0	0	0	0	0.141954	0	0					3.9	-0.917544	-0.917544		-0.0289426	-0.0289426		-0.0158269	-0.0158269
1.60633	0	0	0	0	0.0599368	0.329652	0	0					4	-0.916885	-0.916885		-0.0289583	-0.0289583		-0.0158147	-0.0158147
1.647	0	0	0	0	0.0855204	0.826697	0	0					4.1	-0.916225	-0.916225		-0.028974	-0.028974		-0.0158025	-0.0158025
1.68767	0.162898	0.0271496	0	0	0.597291	1.37106	0	0					4.2	-0.915563	-0.915563		-0.0289897	-0.0289897		-0.0157903	-0.0157903
1.72833	0.517741	0.854273	0	0	1.06137	2.23923	0	0					4.3	-0.914899	-0.914899		-0.0290055	-0.0290055		-0.015778	-0.015778
1.769	2.42164	3.75601	0	0	1.26024	2.60697	0	0					4.4	-0.914234	-0.914234		-0.0290213	-0.0290213		-0.0157657	-0.0157657
1.80967	7.76852	9.49223	0	0	1.73552	3.1995	0	0					4.5	-0.913568	-0.913568		-0.0290371	-0.0290371		-0.0157533	-0.0157533
1.85033	16.7363	14.5906	0	0	2.33766	3.46696	0	0					4.6	-0.9129	-0.9129		-0.0290529	-0.0290529		-0.015741	-0.015741
1.891	21.6251	17.4947	0	0	1.83813	3.39514	0	0.0162188					4.7	-0.912231	-0.912231		-0.0290688	-0.0290688		-0.0157285	-0.0157285
1.93167	21.7604	16.6622	0	0	1.9688	3.28478	0	0.0621726					4.8	-0.911561	-0.911561		-0.0290846	-0.0290846		-0.0157161	-0.0157161
1.97233	15.9822	12.6228	0	0	2.07729	3.16067	0.0149088	0.134179					4.9	-0.910889	-0.910889		-0.0291005	-0.0291005		-0.0157036	-0.0157036
2.013	11.4882	9.29361	0.0286251	0.0572502	1.76521	3.33005	0.0715627	0.343501					5	-0.910215	-0.910215		-0.0291164	-0.0291164		-0.015691	-0.015691
2.05367	6.28895	6.08726	0.220021	0.440043	1.7235	2.86945	0.247524	0.61881					5.1	-0.909541	-0.909541		-0.0291324	-0.0291324		-0.0156784	-0.0156784
2.09433	3.64941	3.15577	0.26445	1.71893	1.41922	2.5828	0.727238	0.833018					5.2	-0.908865	-0.908865		-0.0291483	-0.0291483		-0.0156658	-0.0156658
2.135	2.05274	1.91702	0.839758	2.49383	1.56924	2.67196	1.24691	1.1833					5.3	-0.908187	-0.908187		-0.0291643	-0.0291643		-0.0156532	-0.0156532
2.17567	1.1599	1.32326	1.17623	4.21483	1.15173	2.2136	1.76435	1.59281					5.4	-0.907509	-0.907509		-0.0291803	-0.0291803		-0.0156405	-0.0156405
2.21633	0.661188	0.818613	1.5349	4.20327	1.11772	1.84188	2.73921	2.14886					5.5	-0.906828	-0.906828		-0.0291963	-0.0291963		-0.0156277	-0.0156277
2.257	0.470592	0.500953	1.52563	4.53135	0.872873	1.72297	3.35866	2.99433					5.6	-0.906147	-0.906147		-0.0292123	-0.0292123		-0.015615	-0.015615
2.29767	0.322252	0.483377	1.09859	3.8011	0.739714	1.5307	4.51519	3.43857					5.7	-0.905464	-0.905464		-0.0292284	-0.0292284		-0.0156022	-0.0156022
2.33833	0.226284	0.282855	1.03949	3.03362	0.56571	1.28699	4.72015	3.64883					5.8	-0.90478	-0.90478		-0.0292445	-0.0292445		-0.0155893	-0.0155893
2.379	0.259604	0.163961	0.840298	2.19297	0.580694	1.01792	5.86159	3.40218					5.9	-0.904095	-0.904095		-0.0292606	-0.0292606		-0.0155764	-0.0155764
2.41967	0.19812	0.211328	0.772667	1.72364	0.501903	0.944371	5.57707	3.92277					6	-0.903409	-0.903409		-0.0292767	-0.0292767		-0.0155635	-0.0155635
2.46033	0.140525	0.12775	0.479062	1.30305	0.389637	0.843148	5.80623	3.49715					6.1	-0.902721	-0.902721		-0.0292928	-0.0292928		-0.0155506	-0.0155506
2.501	0.160718	0.0989033	0.389432	0.815952	0.278166	0.766501	5.22951	3.75524					6.2	-0.902032	-0.902032		-0.0293089	-0.0293089		-0.0155376	-0.0155376
2.54167	0.143646	0.107734	0.430937	0.323203	0.335173	0.652391	4.63257	3.48341					6.3	-0.901341	-0.901341		-0.0293251	-0.0293251		-0.0155245	-0.0155245
2.58233	0.16235	0.0927714	0.330498	0.365288	0.278314	0.591418	4.59219	2.96579					6.4	-0.90065	-0.90065		-0.0293412	-0.0293412		-0.0155115	-0.0155115
2.623	0.146115	0.0786775	0.30347	0.219173	0.247272	0.533883	3.54049	2.84925					6.5	-0.899957	-0.899957		-0.0293574	-0.0293574		-0.0154984	-0.0154984
2.66367	0.108991	0.0762935	0.228881	0.130789	0.267027	0.566752	2.91823	2.36237					6.6	-0.899263	-0.899263		-0.0293736	-0.0293736		-0.0154852	-0.0154852
2.70433	0.148033	0.0317213	0.269631	0.158606	0.190328	0.650286	2.62493	2.0143					6.7	-0.898568	-0.898568		-0.0293899	-0.0293899		-0.0154721	-0.0154721
2.745	0.0821023	0.112891	0.261701	0.153942	0.266832	0.436168	2.04743	2.07052					6.8	-0.897871	-0.897871		-0.0294061	-0.0294061		-0.0154588	-0.0154588
2.78567	0.109619	0.0697573	0.194324	0.119584	0.269064	0.418544	1.85355	1.53217					6.9	-0.897174	-0.897174		-0.0294223	-0.0294223		-0.0154456	-0.0154456
2.82633	0.164571	0.222654	0.130689	0.0871257	0.290419	0.590518	1.49566	1.36497					7	-0.896475	-0.896475		-0.0294386	-0.0294386		-0.0154323	-0.0154323
2.867	0.112895	0.141119	0.268127	0.0282239	0.282239	0.597405	1.37591	1.2983					7.1	-0.895775	-0.895775		-0.0294549	-0.0294549		-0.015419	-0.015419
2.90767	0.1372	0.16464	0.192079	0.0411599	0.274399	0.562518	1.2691	1.22794					7.2	-0.895074	-0.895074		-0.0294712	-0.0294712		-0.0154056	-0.0154056
2.94833	0.151233	0.151233	0.120097	0.0400323	0.257986	0.60938	0.920742	1.00081					7.3	-0.894371	-0.894371		-0.0294875	-0.0294875		-0.0153922	-0.0153922
2.989	0.147146	0.207735	0.155802	0.0129835	0.37652	0.63619	1.00622	0.928318					7.4	-0.893668	-0.893668		-0.0295038	-0.0295038		-0.0153788	-0.0153788
3.02967	0.134797	0.286445	0.113735	0.0758236	0.311719	0.556039	0.821422	0.758236					7.5	-0.892963	-0.892963		-0.0295201	-0.0295201		-0.0153653	-0.0153653
													7.6	-0.892258	-0.892258		-0.0295364	-0.0295364		-0.0153518	-0.0153518
													7.7	-0.891551	-0.891551		-0.0295528	-0.0295528		-0.0153382	-0.0153382
													7.8	-0.890843	-0.890843		-0.0295692	-0.0295692		-0.0153247	-0.0153247
													7.9	-0.890134	-0.890134		-0.0295855	-0.0295855		-0.015311	-0.015311
													8	-0.889424	-0.889424		-0.0296019	-0.0296019		-0.0152974	-0.0152974
													8.1	-0.888712	-0.888712		-0.0296183	-0.0296183		-0.0152837	-0.0152837
													8.2	-0.888	-0.888		-0.0296347	-0.0296347		-0.01527	-0.01527
													8.3	-0.887286	-0.887286		-0.0296512	-0.0296512		-0.0152562	-0.0152562
													8.4	-0.886572	-0.886572		-0.0296676	-0.0296676		-0.0152424	-0.0152424
													8.5	-0.885856	-0.885856		-0.029684	-0.029684		-0.0152286	-0.0152286
													8.6	-0.88514	-0.88514		-0.0297005	-0.0297005		-0.0152147	-0.0152147
													8.7	-0.884422	-0.884422		-0.0297169	-0.0297169		-0.0152008	-0.0152008
													8.8	-0.883703	-0.883703		-0.0297334	-0.0297334		-0.0151868	-0.0151868
													8.9	-0.882984	-0.882984		-0.0297499	-0.0297499		-0.0151729	-0.0151729
													9	-0.882263	-0.882263		-0.0297664	-0.0297664		-0.0151588	-0.0151588
													9.1	-0.881541	-0.881541		-0.0297828	-0.0297828		-0.0151448	-0.0151448
													9.2	-0.880819	-0.880819		-0.0297993	-0.0297993		-0.0151307	-0.0151307
													9.3	-0.880095	-0.880095		-0.0298159	-0.0298159		-0.0151166	-0.0151166
													9.4	-0.87937	-0.87937		-0.0298324	-0.0298324		-0.0151024	-0.0151024
													9.5	-0.878645	-0.878645		-0.0298489	-0.0298489		-0.0150882	-0.0150882
													9.6	-0.877918	-0.877918		-0.0298654	-0.0298654		-0.015074	-0.015074
													9.7	-0.87719	-0.87719		-0.029882	-0.029882		-0.0150597	-0.0150597
													9.8	-0.876462	-0.876462		-0.0298985	-0.0298985		-0.0150454	-0.0150454
													9.9	-0.875732	-0.875732		-0.029915	-0.029915		-0.0150311	-0.0150311
													10	-0.875002	-0.875002		-0.0299316	-0.0299316		-0.0150167	-0.0150167
													10.1	-0.874271	-0.874271		-0.0299482	-0.0299482		-0.0150023	-0.0150023
													10.2	-0.873538	-0.873538		-0.0299647	-0.0299647		-0.0149878	-0.0149878
													10.3	-0.872805	-0.872805		-0.0299813	-0.0299813		-0.0149734	-0.0149734
													10.4	-0.872071	-0.872071		-0.0299979	-0.0299979		-0.0149588	-0.0149588
													10.5	-0.871336	-0.871336		-0.0300145	-0.0300145		-0.0149443	-0.0149443
													10.6	-0.8706	-0.8706		-0.030031	-0.030031		-0.0149297	-0.0149297
													10.7	-0.869863	-0.869863		-0.0300476	-0.0300476		-0.0149151	-0.0149151
													10.8	-0.869126	-0.869126		-0.0300642	-0.0300642		-0.0149004	-0.0149004
													10.9	-0.868387	-0.868387		-0.0300808	-0.0300808		-0.0148857	-0.0148857
													11	-0.867648	-0.867648		-0.0300974	-0.0300974		-0.014871	-0.014871
													11.1	-0.866908	-0.866908		-0.030114	-0.030114		-0.0148562	-0.0148562
													11.2	-0.866167	-0.866167		-0.0301306	-0.0301306		-0.0148414	-0.0148414
													11.3	-0.865425	-0.865425		-0.0301472	-0.0301472		-0.0148266	-0.0148266
													11.4	-0.864682	-0.864682		-0.0301638	-0.0301638		-0.0148117	-0.0148117
													11.5	-0.863938	-0.863938		-0.0301804	-0.0301804		-0.0147968	-0.0147968
													11.6	-0.863194	-0.863194		-0.030197	-0.030197		-0.0147818	-0.0147818
													11.7	-0.862449	-0.862449		-0.0302137	-0.0302137		-0.0147668	-0.0147668
													11.8	-0.861703	-0.861703		-0.0302303	-0.0302303		-0.0147518	-0.0147518
													11.9	-0.860956	-0.860956		-0.0302469	-0.0302469		-0.0147368	-0.0147368
													12	-0.860208	-0.860208		-0.0302635	-0.0302635		-0.0147217	-0.0147217
													12.1	-0.85946	-0.85946		-0.0302801	-0.0302801		-0.0147066	-0.0147066
													12.2	-0.858711	-0.858711		-0.0302967	-0.0302967		-0.0146914	-0.0146914
													12.3	-0.857961	-0.857961		-0.0303134	-0.0303134		-0.0146762	-0.0146762
													12.4	-0.85721	-0.85721		-0.03033	-0.03033		-0.014661	-0.014661
													12.5	-0.856459	-0.856459		-0.0303466	-0.0303466		-0.0146457	-0.0146457
													12.6	-0.855707	-0.855707		-0.0303632	-0.0303632		-0.0146304	-0.0146304
													12.7	-0.854954	-0.854954		-0.0303798	-0.0303798		-0.0146151	-0.0146151
													12.8	-0.8542	-0.8542		-0.0303965	-0.0303965		-0.0145997	-0.0145997
													12.9	-0.853446	-0.853446		-0.0304131	-0.0304131		-0.0145843	-0.0145843
													13	-0.852691	-0.852691		-0.0304297	-0.0304297		-0.0145688	-0.0145688
													13.1	-0.851935	-0.851935		-0.0304463	-0.0304463		-0.0145533	-0.0145533
													13.2	-0.851178	-0.851178		-0.0304629	-0.0304629		-0.0145378	-0.0145378
													13.3	-0.850421	-0.850421		-0.0304795	-0.0304795		-0.0145223	-0.0145223
													13.4	-0.849663	-0.849663		-0.0304961	-0.0304961		-0.0145067	-0.0145067
													13.5	-0.848904	-0.848904		-0.0305127	-0.0305127		-0.0144911	-0.0144911
													13.6	-0.848145	-0.848145		-0.0305293	-0.0305293		-0.0144754	-0.0144754
													13.7	-0.847385	-0.847385		-0.030546	-0.030546		-0.0144597	-0.0144597
													13.8	-0.846624	-0.846624		-0.0305625	-0.0305625		-0.014444	-0.014444
													13.9	-0.845863	-0.845863		-0.0305791	-0.0305791		-0.0144282	-0.0144282
													14	-0.845101	-0.845101		-0.0305957	-0.0305957		-0.0144124	-0.0144124
													14.1	-0.844338	-0.844338		-0.0306123	-0.0306123		-0.0143966	-0.0143966
													14.2	-0.843575	-0.843575		-0.0306289	-0.0306289		-0.0143807	-0.0143807
													14.3	-0.842811	-0.842811		-0.0306455	-0.0306455		-0.0143648	-0.0143648
													14.4	-0.842047	-0.842047		-0.0306621	-0.0306621		-0.0143488	-0.0143488
													14.5	-0.841281	-0.841281		-0.0306786	-0.0306786		-0.0143328	-0.0143328
													14.6	-0.840516	-0.840516		-0.0306952	-0.0306952		-0.0143168	-0.0143168
													14.7	-0.839749	-0.839749		-0.0307118	-0.0307118		-0.0143008	-0.0143008
													14.8	-0.838982	-0.838982		-0.0307283	-0.0307283		-0.0142847	-0.0142847
													14.9	-0.838215	-0.838215		-0.0307449	-0.0307449		-0.0142685	-0.0142685
													15	-0.837446	-0.837446		-0.0307614	-0.0307614		-0.0142524	-0.0142524
													15.1	-0.836678	-0.836678		-0.030778	-0.030778		-0.0142362	-0.0142362
													15.2	-0.835908	-0.835908		-0.0307945	-0.0307945		-0.0142199	-0.0142199
													15.3	-0.835138	-0.835138		-0.030811	-0.030811		-0.0142037	-0.0142037
													15.4	-0.834368	-0.834368		-0.0308276	-0.0308276		-0.0141874	-0.0141874
													15.5	-0.833597	-0.833597		-0.0308441	-0.0308441		-0.014171	-0.014171
													15.6	-0.832825	-0.832825		-0.0308606	-0.0308606		-0.0141546	-0.0141546
													15.7	-0.832053	-0.832053		-0.0308771	-0.0308771		-0.0141382	-0.0141382
													15.8	-0.83128	-0.83128		-0.0308936	-0.0308936		-0.0141218	-0.0141218
													15.9	-0.830507	-0.830507		-0.0309101	-0.0309101		-0.0141053	-0.0141053
													16	-0.829733	-0.829733		-0.0309266	-0.0309266		-0.0140888	-0.0140888
													16.1	-0.828958	-0.828958		-0.0309431	-0.0309431		-0.0140722	-0.0140722
													16.2	-0.828183	-0.828183		-0.0309595	-0.0309595		-0.0140556	-0.0140556
													16.3	-0.827408	-0.827408		-0.030976	-0.030976		-0.014039	-0.014039
													16.4	-0.826632	-0.826632		-0.0309925	-0.0309925		-0.0140223	-0.0140223
													16.5	-0.825856	-0.825856		-0.0310089	-0.0310089		-0.0140056	-0.0140056
													16.6	-0.825079	-0.825079		-0.0310253	-0.0310253		-0.0139888	-0.0139888
													16.7	-0.824301	-0.824301		-0.0310418	-0.0310418		-0.0139721	-0.0139721
													16.8	-0.823523	-0.823523		-0.0310582	-0.0310582		-0.0139552	-0.0139552
													16.9	-0.822745	-0.822745		-0.0310746	-0.0310746		-0.0139384	-0.0139384
													17	-0.821966	-0.821966		-0.031091	-0.031091		-0.0139215	-0.0139215
													17.1	-0.821186	-0.821186		-0.0311074	-0.0311074		-0.0139046	-0.0139046
													17.2	-0.820407	-0.820407		-0.0311238	-0.0311238		-0.0138876	-0.0138876
													17.3	-0.819626	-0.819626		-0.0311402	-0.0311402		-0.0138706	-0.0138706
													17.4	-0.818846	-0.818846		-0.0311566	-0.0311566		-0.0138536	-0.0138536
													17.5	-0.818064	-0.818064		-0.0311729	-0.0311729		-0.0138365	-0.0138365
													17.6	-0.817283	-0.817283		-0.0311893	-0.0311893		-0.0138194	-0.0138194
													17.7	-0.816501	-0.816501		-0.0312056	-0.0312056		-0.0138022	-0.0138022
													17.8	-0.815718	-0.815718		-0.0312219	-0.0312219		-0.0137851	-0.0137851
													17.9	-0.814935	-0.814935		-0.0312383	-0.0312383		-0.0137678	-0.0137678
													18	-0.814152	-0.814152		-0.0312546	-0.0312546		-0.0137506	-0.0137506
													18.1	-0.813368	-0.813368		-0.0312709	-0.0312709		-0.0137333	-0.0137333
													18.2	-0.812584	-0.812584		-0.0312872	-0.0312872		-0.013716	-0.013716
													18.3	-0.811799	-0.811799		-0.0313034	-0.0313034		-0.0136986	-0.0136986
													18.4	-0.811014	-0.811014		-0.0313197	-0.0313197		-0.0136812	-0.0136812
													18.5	-0.810228	-0.810228		-0.031336	-0.031336		-0.0136637	-0.0136637
													18.6	-0.809443	-0.809443		-0.0313522	-0.0313522		-0.0136463	-0.0136463
													18.7	-0.808656	-0.808656		-0.0313684	-0.0313684		-0.0136287	-0.0136287
													18.8	-0.80787	-0.80787		-0.0313847	-0.0313847		-0.0136112	-0.0136112
													18.9	-0.807083	-0.807083		-0.0314009	-0.0314009		-0.0135936	-0.0135936
													19	-0.806295	-0.806295		-0.0314171	-0.0314171		-0.013576	-0.013576
													19.1	-0.805508	-0.805508		-0.0314333	-0.0314333		-0.0135583	-0.0135583
													19.2	-0.80472	-0.80472		-0.0314494	-0.0314494		-0.0135406	-0.0135406
													19.3	-0.803931	-0.803931		-0.0314656	-0.0314656		-0.0135228	-0.0135228
													19.4	-0.803142	-0.803142		-0.0314818	-0.0314818		-0.0135051	-0.0135051
													19.5	-0.802353	-0.802353		-0.0314979	-0.0314979		-0.0134872	-0.0134872
													19.6	-0.801564	-0.801564		-0.031514	-0.031514		-0.0134694	-0.0134694
													19.7	-0.800774	-0.800774		-0.0315301	-0.0315301		-0.0134515	-0.0134515
													19.8	-0.799984	-0.799984		-0.0315462	-0.0315462		-0.0134336	-0.0134336
													19.9	-0.799193	-0.799193		-0.0315623	-0.0315623		-0.0134156	-0.0134156
													20	-0.798402	-0.798402		-0.0315784	-0.0315784		-0.0133976	-0.0133976
													20.1	-0.797611	-0.797611		-0.0315945	-0.0315945		-0.0133796	-0.0133796
													20.2	-0.79682	-0.79682		-0.0316105	-0.0316105		-0.0133615	-0.0133615
													20.3	-0.796028	-0.796028		-0.0316265	-0.0316265		-0.0133434	-0.0133434
													20.4	-0.795236	-0.795236		-0.0316425	-0.0316425		-0.0133252	-0.0133252
													20.5	-0.794444	-0.794444		-0.0316586	-0.0316586		-0.013307	-0.013307
													20.6	-0.793651	-0.793651		-0.0316745	-0.0316745		-0.0132888	-0.0132888
													20.7	-0.792858	-0.792858		-0.0316905	-0.0316905		-0.0132705	-0.0132705
													20.8	-0.792065	-0.792065		-0.0317065	-0.0317065		-0.0132522	-0.0132522
													20.9	-0.791271	-0.791271		-0.0317224	-0.0317224		-0.0132338	-0.0132338
													21	-0.790477	-0.790477		-0.0317384	-0.0317384		-0.0132155	-0.0132155
													21.1	-0.789683	-0.789683		-0.0317543	-0.0317543		-0.013197	-0.013197
													21.2	-0.788889	-0.788889		-0.0317702	-0.0317702		-0.0131786	-0.0131786
													21.3	-0.788094	-0.788094		-0.0317861	-0.0317861		-0.0131601	-0.0131601
													21.4	-0.7873	-0.7873		-0.031802	-0.031802		-0.0131415	-0.0131415
													21.5	-0.786505	-0.786505		-0.0318178	-0.0318178		-0.013123	-0.013123
													21.6	-0.785709	-0.785709		-0.0318337	-0.0318337		-0.0131044	-0.0131044
													21.7	-0.784914	-0.784914		-0.0318495	-0.0318495		-0.0130857	-0.0130857
													21.8	-0.784118	-0.784118		-0.0318653	-0.0318653		-0.013067	-0.013067
													21.9	-0.783322	-0.783322		-0.0318811	-0.0318811		-0.0130483	-0.0130483
													22	-0.782526	-0.782526		-0.0318969	-0.0318969		-0.0130295	-0.0130295
													22.1	-0.781729	-0.781729		-0.0319127	-0.0319127		-0.0130107	-0.0130107
													22.2	-0.780932	-0.780932		-0.0319284	-0.0319284		-0.0129919	-0.0129919
													22.3	-0.780135	-0.780135		-0.0319441	-0.0319441		-0.012973	-0.012973
													22.4	-0.779338	-0.779338		-0.0319599	-0.0319599		-0.012954	-0.012954
													22.5	-0.778541	-0.778541		-0.0319756	-0.0319756		-0.0129351	-0.0129351
													22.6	-0.777744	-0.777744		-0.0319913	-0.0319913		-0.0129161	-0.0129161
													22.7	-0.776946	-0.776946		-0.0320069	-0.0320069		-0.012897	-0.012897
													22.8	-0.776148	-0.776148		-0.0320226	-0.0320226		-0.012878	-0.012878
													22.9	-0.77535	-0.77535		-0.0320382	-0.0320382		-0.0128589	-0.0128589
													23	-0.774551	-0.774551		-0.0320538	-0.0320538		-0.0128397	-0.0128397
													23.1	-0.773753	-0.773753		-0.0320694	-0.0320694		-0.0128205	-0.0128205
													23.2	-0.772954	-0.772954		-0.032085	-0.032085		-0.0128013	-0.0128013
													23.3	-0.772156	-0.772156		-0.0321006	-0.0321006		-0.012782	-0.012782
													23.4	-0.771357	-0.771357		-0.0321161	-0.0321161		-0.0127627	-0.0127627
													23.5	-0.770557	-0.770557		-0.0321317	-0.0321317		-0.0127433	-0.0127433
													23.6	-0.769758	-0.769758		-0.0321472	-0.0321472		-0.0127239	-0.0127239
													23.7	-0.768959	-0.768959		-0.0321627	-0.0321627		-0.0127045	-0.0127045
													23.8	-0.768159	-0.768159		-0.0321782	-0.0321782		-0.012685	-0.012685
													23.9	-0.767359	-0.767359		-0.0321936	-0.0321936		-0.0126655	-0.0126655
													24	-0.766559	-0.766559		-0.0322091	-0.0322091		-0.012646	-0.012646
													24.1	-0.765759	-0.765759		-0.0322245	-0.0322245		-0.0126264	-0.0126264
													24.2	-0.764959	-0.764959		-0.0322399	-0.0322399		-0.0126068	-0.0126068
													24.3	-0.764159	-0.764159		-0.0322553	-0.0322553		-0.0125871	-0.0125871
													24.4	-0.763359	-0.763359		-0.0322707	-0.0322707		-0.0125674	-0.0125674
													24.5	-0.762558	-0.762558		-0.032286	-0.032286		-0.0125476	-0.0125476
													24.6	-0.761758	-0.761758		-0.0323014	-0.0323014		-0.0125278	-0.0125278
													24.7	-0.760957	-0.760957		-0.0323167	-0.0323167		-0.012508	-0.012508
													24.8	-0.760156	-0.760156		-0.032332	-0.032332		-0.0124881	-0.0124881
													24.9	-0.759355	-0.759355		-0.0323473	-0.0323473		-0.0124682	-0.0124682
													25	-0.758554	-0.758554		-0.0323625	-0.0323625		-0.0124483	-0.0124483
													25.1	-0.757753	-0.757753		-0.0323778	-0.0323778		-0.0124283	-0.0124283
													25.2	-0.756952	-0.756952		-0.032393	-0.032393		-0.0124083	-0.0124083
													25.3	-0.75615	-0.75615		-0.0324082	-0.0324082		-0.0123882	-0.0123882
													25.4	-0.755349	-0.755349		-0.0324234	-0.0324234		-0.0123681	-0.0123681
													25.5	-0.754548	-0.754548		-0.0324386	-0.0324386		-0.012348	-0.012348
													25.6	-0.753746	-0.753746		-0.0324537	-0.0324537		-0.0123278	-0.0123278
													25.7	-0.752945	-0.752945		-0.0324688	-0.0324688		-0.0123076	-0.0123076
													25.8	-0.752143	-0.752143		-0.0324839	-0.0324839		-0.0122873	-0.0122873
													25.9	-0.751341	-0.751341		-0.032499	-0.032499		-0.012267	-0.012267
													26	-0.75054	-0.75054		-0.0325141	-0.0325141		-0.0122466	-0.0122466
													26.1	-0.749738	-0.749738		-0.0325291	-0.0325291		-0.0122263	-0.0122263
													26.2	-0.748937	-0.748937		-0.0325441	-0.0325441		-0.0122058	-0.0122058
													26.3	-0.748135	-0.748135		-0.0325591	-0.0325591		-0.0121854	-0.0121854
													26.4	-0.747333	-0.747333		-0.0325741	-0.0325741		-0.0121649	-0.0121649
													26.5	-0.746532	-0.746532		-0.0325891	-0.0325891		-0.0121443	-0.0121443
													26.6	-0.74573	-0.74573		-0.032604	-0.032604		-0.0121238	-0.0121238
													26.7	-0.744928	-0.744928		-0.0326189	-0.0326189		-0.0121031	-0.0121031
													26.8	-0.744127	-0.744127		-0.0326338	-0.0326338		-0.0120825	-0.0120825
													26.9	-0.743325	-0.743325		-0.0326487	-0.0326487		-0.0120618	-0.0120618
													27	-0.742524	-0.742524		-0.0326635	-0.0326635		-0.012041	-0.012041
													27.1	-0.741722	-0.741722		-0.0326783	-0.0326783		-0.0120203	-0.0120203
													27.2	-0.740921	-0.740921		-0.0326931	-0.0326931		-0.0119994	-0.0119994
													27.3	-0.740119	-0.740119		-0.0327079	-0.0327079		-0.0119786	-0.0119786
													27.4	-0.739318	-0.739318		-0.0327227	-0.0327227		-0.0119577	-0.0119577
													27.5	-0.738517	-0.738517		-0.0327374	-0.0327374		-0.0119368	-0.0119368
													27.6	-0.737715	-0.737715		-0.0327521	-0.0327521		-0.0119158	-0.0119158
													27.7	-0.736914	-0.736914		-0.0327668	-0.0327668		-0.0118948	-0.0118948
													27.8	-0.736113	-0.736113		-0.0327814	-0.0327814		-0.0118737	-0.0118737
													27.9	-0.735312	-0.735312		-0.0327961	-0.0327961		-0.0118526	-0.0118526
													28	-0.734511	-0.734511		-0.0328107	-0.0328107		-0.0118315	-0.0118315
													28.1	-0.733711	-0.733711		-0.0328253	-0.0328253		-0.0118103	-0.0118103
													28.2	-0.73291	-0.73291		-0.0328398	-0.0328398		-0.0117891	-0.0117891
													28.3	-0.732109	-0.732109		-0.0328544	-0.0328544		-0.0117679	-0.0117679
													28.4	-0.731309	-0.731309		-0.0328689	-0.0328689		-0.0117466	-0.0117466
													28.5	-0.730509	-0.730509		-0.0328834	-0.0328834		-0.0117252	-0.0117252
													28.6	-0.729708	-0.729708		-0.0328978	-0.0328978		-0.0117039	-0.0117039
													28.7	-0.728908	-0.728908		-0.0329123	-0.0329123		-0.0116825	-0.0116825
													28.8	-0.728109	-0.728109		-0.0329267	-0.0329267		-0.011661	-0.011661
													28.9	-0.727309	-0.727309		-0.0329411	-0.0329411		-0.0116395	-0.0116395
													29	-0.726509	-0.726509		-0.0329555	-0.0329555		-0.011618	-0.011618
													29.1	-0.72571	-0.72571		-0.0329698	-0.0329698		-0.0115964	-0.0115964
													29.2	-0.72491	-0.72491		-0.0329841	-0.0329841		-0.0115748	-0.0115748
													29.3	-0.724111	-0.724111		-0.0329984	-0.0329984		-0.0115532	-0.0115532
													29.4	-0.723312	-0.723312		-0.0330127	-0.0330127		-0.0115315	-0.0115315
													29.5	-0.722514	-0.722514		-0.0330269	-0.0330269		-0.0115098	-0.0115098
													29.6	-0.721715	-0.721715		-0.0330411	-0.0330411		-0.011488	-0.011488
													29.7	-0.720917	-0.720917		-0.0330553	-0.0330553		-0.0114662	-0.0114662
													29.8	-0.720119	-0.720119		-0.0330694	-0.0330694		-0.0114444	-0.0114444
													29.9	-0.719321	-0.719321		-0.0330836	-0.0330836		-0.0114225	-0.0114225
													30	-0.718523	-0.718523		-0.0330977	-0.0330977		-0.0114006	-0.0114006
													30.1	-0.717725	-0.717725		-0.0331117	-0.0331117		-0.0113786	-0.0113786
													30.2	-0.716928	-0.716928		-0.0331258	-0.0331258		-0.0113567	-0.0113567
													30.3	-0.716131	-0.716131		-0.0331398	-0.0331398		-0.0113346	-0.0113346
													30.4	-0.715334	-0.715334		-0.0331538	-0.0331538		-0.0113125	-0.0113125
													30.5	-0.714537	-0.714537		-0.0331678	-0.0331678		-0.0112904	-0.0112904
													30.6	-0.713741	-0.713741		-0.0331817	-0.0331817		-0.0112683	-0.0112683
													30.7	-0.712945	-0.712945		-0.0331956	-0.0331956		-0.0112461	-0.0112461
													30.8	-0.712149	-0.712149		-0.0332095	-0.0332095		-0.0112239	-0.0112239
													30.9	-0.711353	-0.711353		-0.0332234	-0.0332234		-0.0112016	-0.0112016
													31	-0.710558	-0.710558		-0.0332372	-0.0332372		-0.0111793	-0.0111793
													31.1	-0.709763	-0.709763		-0.033251	-0.033251		-0.0111569	-0.0111569
													31.2	-0.708968	-0.708968		-0.0332648	-0.0332648		-0.0111346	-0.0111346
													31.3	-0.708174	-0.708174		-0.0332785	-0.0332785		-0.0111121	-0.0111121
													31.4	-0.707379	-0.707379		-0.0332922	-0.0332922		-0.0110897	-0.0110897
													31.5	-0.706585	-0.706585		-0.0333059	-0.0333059		-0.0110672	-0.0110672
													31.6	-0.705792	-0.705792		-0.0333196	-0.0333196		-0.0110446	-0.0110446
													31.7	-0.704998	-0.704998		-0.0333332	-0.0333332		-0.011022	-0.011022
													31.8	-0.704205	-0.704205		-0.0333468	-0.0333468		-0.0109994	-0.0109994
													31.9	-0.703412	-0.703412		-0.0333604	-0.0333604		-0.0109768	-0.0109768
													32	-0.70262	-0.70262		-0.0333739	-0.0333739		-0.0109541	-0.0109541
													32.1	-0.701828	-0.701828		-0.0333875	-0.0333875		-0.0109313	-0.0109313
													32.2	-0.701036	-0.701036		-0.0334009	-0.0334009		-0.0109086	-0.0109086
													32.3	-0.700245	-0.700245		-0.0334144	-0.0334144		-0.0108857	-0.0108857
													32.4	-0.699454	-0.699454		-0.0334278	-0.0334278		-0.0108629	-0.0108629
													32.5	-0.698663	-0.698663		-0.0334412	-0.0334412		-0.01084	-0.01084
													32.6	-0.697872	-0.697872		-0.0334546	-0.0334546		-0.0108171	-0.0108171
													32.7	-0.697082	-0.697082		-0.0334679	-0.0334679		-0.0107941	-0.0107941
													32.8	-0.696293	-0.696293		-0.0334812	-0.0334812		-0.0107711	-0.0107711
													32.9	-0.695503	-0.695503		-0.0334945	-0.0334945		-0.010748	-0.010748
													33	-0.694714	-0.694714		-0.0335078	-0.0335078		-0.010725	-0.010725
													33.1	-0.693926	-0.693926		-0.033521	-0.033521		-0.0107018	-0.0107018
													33.2	-0.693137	-0.693137		-0.0335342	-0.0335342		-0.0106787	-0.0106787
													33.3	-0.692349	-0.692349		-0.0335474	-0.0335474		-0.0106555	-0.0106555
													33.4	-0.691562	-0.691562		-0.0335605	-0.0335605		-0.0106322	-0.0106322
													33.5	-0.690775	-0.690775		-0.0335736	-0.0335736		-0.0106089	-0.0106089
													33.6	-0.689988	-0.689988		-0.0335867	-0.0335867		-0.0105856	-0.0105856
													33.7	-0.689202	-0.689202		-0.0335997	-0.0335997		-0.0105623	-0.0105623
													33.8	-0.688416	-0.688416		-0.0336127	-0.0336127		-0.0105389	-0.0105389
													33.9	-0.687631	-0.687631		-0.0336257	-0.0336257		-0.0105154	-0.0105154
													34	-0.686845	-0.686845		-0.0336386	-0.0336386		-0.0104919	-0.0104919
													34.1	-0.686061	-0.686061		-0.0336515	-0.0336515		-0.0104684	-0.0104684
													34.2	-0.685277	-0.685277		-0.0336644	-0.0336644		-0.0104449	-0.0104449
													34.3	-0.684493	-0.684493		-0.0336773	-0.0336773		-0.0104213	-0.0104213
													34.4	-0.683709	-0.683709		-0.0336901	-0.0336901		-0.0103976	-0.0103976
													34.5	-0.682927	-0.682927		-0.0337029	-0.0337029		-0.010374	-0.010374
													34.6	-0.682144	-0.682144		-0.0337157	-0.0337157		-0.0103503	-0.0103503
													34.7	-0.681362	-0.681362		-0.0337284	-0.0337284		-0.0103265	-0.0103265
													34.8	-0.680581	-0.680581		-0.0337411	-0.0337411		-0.0103027	-0.0103027
													34.9	-0.679799	-0.679799		-0.0337538	-0.0337538		-0.0102789	-0.0102789
													35	-0.679019	-0.679019		-0.0337664	-0.0337664		-0.010255	-0.010255
													35.1	-0.678239	-0.678239		-0.033779	-0.033779		-0.0102311	-0.0102311
													35.2	-0.676842	-0.676842		-0.0338058	-0.0338058		-0.0101946	-0.0101946
													35.3	-0.675444	-0.675444		-0.0338326	-0.0338326		-0.0101579	-0.0101579
													35.4	-0.674046	-0.674046		-0.0338594	-0.0338594		-0.0101211	-0.0101211
													35.5	-0.672647	-0.672647		-0.0338861	-0.0338861		-0.0100843	-0.0100843
													35.6	-0.671248	-0.671248		-0.0339128	-0.0339128		-0.0100474	-0.0100474
													35.7	-0.669848	-0.669848		-0.0339395	-0.0339395		-0.0100104	-0.0100104
													35.8	-0.668447	-0.668447		-0.0339661	-0.0339661		-0.00997326	-0.00997326
													35.9	-0.667046	-0.667046		-0.0339928	-0.0339928		-0.00993606	-0.00993606
													36	-0.665644	-0.665644		-0.0340193	-0.0340193		-0.00989877	-0.00989877
													36.1	-0.664242	-0.664242		-0.0340459	-0.0340459		-0.0098614	-0.0098614
													36.2	-0.662839	-0.662839		-0.0340724	-0.0340724		-0.00982393	-0.00982393
													36.3	-0.661436	-0.661436		-0.0340989	-0.0340989		-0.00978638	-0.00978638
													36.4	-0.660032	-0.660032		-0.0341253	-0.0341253		-0.00974874	-0.00974874
													36.5	-0.658628	-0.658628		-0.0341518	-0.0341518		-0.009711	-0.009711
													36.6	-0.657223	-0.657223		-0.0341781	-0.0341781		-0.00967318	-0.00967318
													36.7	-0.655817	-0.655817		-0.0342045	-0.0342045		-0.00963527	-0.00963527
													36.8	-0.654411	-0.654411		-0.0342308	-0.0342308		-0.00959726	-0.00959726
													36.9	-0.653005	-0.653005		-0.0342571	-0.0342571		-0.00955917	-0.00955917
													37	-0.651598	-0.651598		-0.0342834	-0.0342834		-0.00952099	-0.00952099
													37.1	-0.650191	-0.650191		-0.0343096	-0.0343096		-0.00948271	-0.00948271
													37.2	-0.648783	-0.648783		-0.0343358	-0.0343358		-0.00944435	-0.00944435
													37.3	-0.647375	-0.647375		-0.0343619	-0.0343619		-0.00940589	-0.00940589
													37.4	-0.645966	-0.645966		-0.034388	-0.034388		-0.00936735	-0.00936735
													37.5	-0.644557	-0.644557		-0.0344141	-0.0344141		-0.00932871	-0.00932871
													37.6	-0.643148	-0.643148		-0.0344402	-0.0344402		-0.00928999	-0.00928999
													37.7	-0.641738	-0.641738		-0.0344662	-0.0344662		-0.00925117	-0.00925117
													37.8	-0.640328	-0.640328		-0.0344921	-0.0344921		-0.00921226	-0.00921226
													37.9	-0.638917	-0.638917		-0.0345181	-0.0345181		-0.00917326	-0.00917326
													38	-0.637506	-0.637506		-0.034544	-0.034544		-0.00913417	-0.00913417
													38.1	-0.636095	-0.636095		-0.0345698	-0.0345698		-0.00909498	-0.00909498
													38.2	-0.634683	-0.634683		-0.0345957	-0.0345957		-0.00905571	-0.00905571
													38.3	-0.633271	-0.633271		-0.0346215	-0.0346215		-0.00901634	-0.00901634
													38.4	-0.631859	-0.631859		-0.0346472	-0.0346472		-0.00897688	-0.00897688
													38.5	-0.630446	-0.630446		-0.0346729	-0.0346729		-0.00893734	-0.00893734
													38.6	-0.629034	-0.629034		-0.0346986	-0.0346986		-0.00889769	-0.00889769
													38.7	-0.62762	-0.62762		-0.0347243	-0.0347243		-0.00885796	-0.00885796
													38.8	-0.626207	-0.626207		-0.0347499	-0.0347499		-0.00881813	-0.00881813
													38.9	-0.624793	-0.624793		-0.0347754	-0.0347754		-0.00877822	-0.00877822
													39	-0.623379	-0.623379		-0.0348009	-0.0348009		-0.00873821	-0.00873821
													39.1	-0.621965	-0.621965		-0.0348264	-0.0348264		-0.0086981	-0.0086981
													39.2	-0.62055	-0.62055		-0.0348519	-0.0348519		-0.00865791	-0.00865791
													39.3	-0.619135	-0.619135		-0.0348773	-0.0348773		-0.00861762	-0.00861762
													39.4	-0.61772	-0.61772		-0.0349027	-0.0349027		-0.00857724	-0.00857724
													39.5	-0.616305	-0.616305		-0.034928	-0.034928		-0.00853677	-0.00853677
													39.6	-0.614889	-0.614889		-0.0349533	-0.0349533		-0.0084962	-0.0084962
													39.7	-0.613474	-0.613474		-0.0349785	-0.0349785		-0.00845554	-0.00845554
													39.8	-0.612058	-0.612058		-0.0350037	-0.0350037		-0.00841479	-0.00841479
													39.9	-0.610642	-0.610642		-0.0350289	-0.0350289		-0.00837394	-0.00837394
													40	-0.609226	-0.609226		-0.035054	-0.035054		-0.00833301	-0.00833301
													40.1	-0.607809	-0.607809		-0.0350791	-0.0350791		-0.00829197	-0.00829197
													40.2	-0.606393	-0.606393		-0.0351041	-0.0351041		-0.00825085	-0.00825085
													40.3	-0.604976	-0.604976		-0.0351291	-0.0351291		-0.00820963	-0.00820963
													40.4	-0.60356	-0.60356		-0.0351541	-0.0351541		-0.00816831	-0.00816831
													40.5	-0.602143	-0.602143		-0.035179	-0.035179		-0.00812691	-0.00812691
													40.6	-0.600726	-0.600726		-0.0352039	-0.0352039		-0.0080854	-0.0080854
													40.7	-0.599309	-0.599309		-0.0352287	-0.0352287		-0.00804381	-0.00804381
													40.8	-0.597891	-0.597891		-0.0352535	-0.0352535		-0.00800212	-0.00800212
													40.9	-0.596474	-0.596474		-0.0352783	-0.0352783		-0.00796033	-0.00796033
													41	-0.595057	-0.595057		-0.035303	-0.035303		-0.00791846	-0.00791846
													41.1	-0.593639	-0.593639		-0.0353276	-0.0353276		-0.00787648	-0.00787648
													41.2	-0.592222	-0.592222		-0.0353523	-0.0353523		-0.00783442	-0.00783442
													41.3	-0.590804	-0.590804		-0.0353768	-0.0353768		-0.00779225	-0.00779225
													41.4	-0.589387	-0.589387		-0.0354014	-0.0354014		-0.00775	-0.00775
													41.5	-0.587969	-0.587969		-0.0354258	-0.0354258		-0.00770764	-0.00770764
													41.6	-0.586552	-0.586552		-0.0354503	-0.0354503		-0.0076652	-0.0076652
													41.7	-0.585134	-0.585134		-0.0354747	-0.0354747		-0.00762266	-0.00762266
													41.8	-0.583716	-0.583716		-0.035499	-0.035499		-0.00758002	-0.00758002
													41.9	-0.582299	-0.582299		-0.0355234	-0.0355234		-0.00753728	-0.00753728
													42	-0.580881	-0.580881		-0.0355476	-0.0355476		-0.00749446	-0.00749446
													42.1	-0.579464	-0.579464		-0.0355718	-0.0355718		-0.00745153	-0.00745153
													42.2	-0.578046	-0.578046		-0.035596	-0.035596		-0.00740851	-0.00740851
													42.3	-0.576629	-0.576629		-0.0356202	-0.0356202		-0.0073654	-0.0073654
													42.4	-0.575211	-0.575211		-0.0356442	-0.0356442		-0.00732219	-0.00732219
													42.5	-0.573794	-0.573794		-0.0356683	-0.0356683		-0.00727888	-0.00727888
													42.6	-0.572377	-0.572377		-0.0356923	-0.0356923		-0.00723548	-0.00723548
													42.7	-0.57096	-0.57096		-0.0357162	-0.0357162		-0.00719198	-0.00719198
													42.8	-0.569543	-0.569543		-0.0357401	-0.0357401		-0.00714838	-0.00714838
													42.9	-0.568126	-0.568126		-0.035764	-0.035764		-0.00710469	-0.00710469
													43	-0.566709	-0.566709		-0.0357878	-0.0357878		-0.0070609	-0.0070609
													43.1	-0.565292	-0.565292		-0.0358116	-0.0358116		-0.00701702	-0.00701702
													43.2	-0.563876	-0.563876		-0.0358353	-0.0358353		-0.00697304	-0.00697304
													43.3	-0.562459	-0.562459		-0.0358589	-0.0358589		-0.00692896	-0.00692896
													43.4	-0.561043	-0.561043		-0.0358826	-0.0358826		-0.00688479	-0.00688479
													43.5	-0.559627	-0.559627		-0.0359061	-0.0359061		-0.00684051	-0.00684051
													43.6	-0.558211	-0.558211		-0.0359297	-0.0359297		-0.00679615	-0.00679615
													43.7	-0.556795	-0.556795		-0.0359532	-0.0359532		-0.00675168	-0.00675168
													43.8	-0.555379	-0.555379		-0.0359766	-0.0359766		-0.00670712	-0.00670712
													43.9	-0.553964	-0.553964		-0.036	-0.036		-0.00666246	-0.00666246
													44	-0.552549	-0.552549		-0.0360233	-0.0360233		-0.0066177	-0.0066177
													44.1	-0.551134	-0.551134		-0.0360466	-0.0360466		-0.00657285	-0.00657285
													44.2	-0.549719	-0.549719		-0.0360699	-0.0360699		-0.00652789	-0.00652789
													44.3	-0.548304	-0.548304		-0.0360931	-0.0360931		-0.00648284	-0.00648284
													44.4	-0.54689	-0.54689		-0.0361162	-0.0361162		-0.0064377	-0.0064377
													44.5	-0.545476	-0.545476		-0.0361393	-0.0361393		-0.00639245	-0.00639245
													44.6	-0.544062	-0.544062		-0.0361624	-0.0361624		-0.00634711	-0.00634711
													44.7	-0.542649	-0.542649		-0.0361854	-0.0361854		-0.00630166	-0.00630166
													44.8	-0.541235	-0.541235		-0.0362083	-0.0362083		-0.00625613	-0.00625613
													44.9	-0.539822	-0.539822		-0.0362312	-0.0362312		-0.00621049	-0.00621049
													45	-0.53841	-0.53841		-0.0362541	-0.0362541		-0.00616475	-0.00616475
													45.1	-0.536997	-0.536997		-0.0362769	-0.0362769		-0.00611892	-0.00611892
													45.2	-0.535585	-0.535585		-0.0362996	-0.0362996		-0.00607299	-0.00607299
													45.3	-0.534174	-0.534174		-0.0363223	-0.0363223		-0.00602695	-0.00602695
													45.4	-0.532762	-0.532762		-0.036345	-0.036345		-0.00598082	-0.00598082
													45.5	-0.531351	-0.531351		-0.0363676	-0.0363676		-0.0059346	-0.0059346
													45.6	-0.52994	-0.52994		-0.0363902	-0.0363902		-0.00588827	-0.00588827
													45.7	-0.52853	-0.52853		-0.0364127	-0.0364127		-0.00584184	-0.00584184
													45.8	-0.52712	-0.52712		-0.0364351	-0.0364351		-0.00579532	-0.00579532
													45.9	-0.52571	-0.52571		-0.0364575	-0.0364575		-0.00574869	-0.00574869
													46	-0.524301	-0.524301		-0.0364799	-0.0364799		-0.00570197	-0.00570197
													46.1	-0.522892	-0.522892		-0.0365022	-0.0365022		-0.00565515	-0.00565515
													46.2	-0.521484	-0.521484		-0.0365245	-0.0365245		-0.00560823	-0.00560823
													46.3	-0.520076	-0.520076		-0.0365467	-0.0365467		-0.00556121	-0.00556121
													46.4	-0.518668	-0.518668		-0.0365688	-0.0365688		-0.00551409	-0.00551409
													46.5	-0.517261	-0.517261		-0.0365909	-0.0365909		-0.00546687	-0.00546687
													46.6	-0.515854	-0.515854		-0.036613	-0.036613		-0.00541955	-0.00541955
													46.7	-0.514448	-0.514448		-0.036635	-0.036635		-0.00537213	-0.00537213
													46.8	-0.513042	-0.513042		-0.036657	-0.036657		-0.00532462	-0.00532462
													46.9	-0.511637	-0.511637		-0.0366789	-0.0366789		-0.005277	-0.005277
													47	-0.510232	-0.510232		-0.0367007	-0.0367007		-0.00522928	-0.00522928
													47.1	-0.508827	-0.508827		-0.0367225	-0.0367225		-0.00518146	-0.00518146
													47.2	-0.507423	-0.507423		-0.0367443	-0.0367443		-0.00513355	-0.00513355
													47.3	-0.50602	-0.50602		-0.036766	-0.036766		-0.00508553	-0.00508553
													47.4	-0.504617	-0.504617		-0.0367876	-0.0367876		-0.00503741	-0.00503741
													47.5	-0.503214	-0.503214		-0.0368092	-0.0368092		-0.0049892	-0.0049892
													47.6	-0.501812	-0.501812		-0.0368308	-0.0368308		-0.00494088	-0.00494088
													47.7	-0.500411	-0.500411		-0.0368523	-0.0368523		-0.00489246	-0.00489246
													47.8	-0.49901	-0.49901		-0.0368737	-0.0368737		-0.00484394	-0.00484394
													47.9	-0.497609	-0.497609		-0.0368951	-0.0368951		-0.00479532	-0.00479532
													48	-0.496209	-0.496209		-0.0369164	-0.0369164		-0.00474661	-0.00474661
													48.1	-0.49481	-0.49481		-0.0369377	-0.0369377		-0.00469779	-0.00469779
													48.2	-0.493411	-0.493411		-0.036959	-0.036959		-0.00464887	-0.00464887
													48.3	-0.492013	-0.492013		-0.0369802	-0.0369802		-0.00459985	-0.00459985
													48.4	-0.490616	-0.490616		-0.0370013	-0.0370013		-0.00455073	-0.00455073
													48.5	-0.489219	-0.489219		-0.0370224	-0.0370224		-0.00450151	-0.00450151
													48.6	-0.487823	-0.487823		-0.0370434	-0.0370434		-0.00445218	-0.00445218
													48.7	-0.486427	-0.486427		-0.0370644	-0.0370644		-0.00440276	-0.00440276
													48.8	-0.485032	-0.485032		-0.0370853	-0.0370853		-0.00435324	-0.00435324
													48.9	-0.483637	-0.483637		-0.0371062	-0.0371062		-0.00430361	-0.00430361
													49	-0.482243	-0.482243		-0.037127	-0.037127		-0.00425389	-0.00425389
													49.1	-0.48085	-0.48085		-0.0371478	-0.0371478		-0.00420406	-0.00420406
													49.2	-0.479458	-0.479458		-0.0371685	-0.0371685		-0.00415413	-0.00415413
													49.3	-0.478066	-0.478066		-0.0371892	-0.0371892		-0.0041041	-0.0041041
													49.4	-0.476674	-0.476674		-0.0372098	-0.0372098		-0.00405397	-0.00405397
													49.5	-0.475284	-0.475284		-0.0372303	-0.0372303		-0.00400374	-0.00400374
													49.6	-0.473894	-0.473894		-0.0372508	-0.0372508		-0.00395341	-0.00395341
													49.7	-0.472505	-0.472505		-0.0372713	-0.0372713		-0.00390298	-0.00390298
													49.8	-0.471116	-0.471116		-0.0372917	-0.0372917		-0.00385244	-0.00385244
													49.9	-0.469729	-0.469729		-0.037312	-0.037312		-0.00380181	-0.00380181
													50	-0.468341	-0.468341		-0.0373323	-0.0373323		-0.00375107	-0.00375107
													50.1	-0.466955	-0.466955		-0.0373526	-0.0373526		-0.00370023	-0.00370023
													50.2	-0.46557	-0.46557		-0.0373728	-0.0373728		-0.00364929	-0.00364929
													50.3	-0.464185	-0.464185		-0.0373929	-0.0373929		-0.00359825	-0.00359825
													50.4	-0.462801	-0.462801		-0.037413	-0.037413		-0.0035471	-0.0035471
													50.5	-0.461417	-0.461417		-0.037433	-0.037433		-0.00349586	-0.00349586
													50.6	-0.460035	-0.460035		-0.037453	-0.037453		-0.00344451	-0.00344451
													50.7	-0.458653	-0.458653		-0.037473	-0.037473		-0.00339306	-0.00339306
													50.8	-0.457272	-0.457272		-0.0374928	-0.0374928		-0.00334151	-0.00334151
													50.9	-0.455891	-0.455891		-0.0375127	-0.0375127		-0.00328986	-0.00328986
													51	-0.454512	-0.454512		-0.0375324	-0.0375324		-0.00323811	-0.00323811
													51.1	-0.453133	-0.453133		-0.0375522	-0.0375522		-0.00318626	-0.00318626
													51.2	-0.451755	-0.451755		-0.0375718	-0.0375718		-0.0031343	-0.0031343
													51.3	-0.450378	-0.450378		-0.0375914	-0.0375914		-0.00308224	-0.00308224
													51.4	-0.449002	-0.449002		-0.037611	-0.037611		-0.00303008	-0.00303008
													51.5	-0.447627	-0.447627		-0.0376305	-0.0376305		-0.00297782	-0.00297782
													51.6	-0.446252	-0.446252		-0.03765	-0.03765		-0.00292546	-0.00292546
													51.7	-0.444878	-0.444878		-0.0376694	-0.0376694		-0.00287299	-0.00287299
													51.8	-0.443506	-0.443506		-0.0376887	-0.0376887		-0.00282042	-0.00282042
													51.9	-0.442134	-0.442134		-0.037708	-0.037708		-0.00276775	-0.00276775
													52	-0.440762	-0.440762		-0.0377273	-0.0377273		-0.00271498	-0.00271498
													52.1	-0.439392	-0.439392		-0.0377465	-0.0377465		-0.00266211	-0.00266211
													52.2	-0.438023	-0.438023		-0.0377656	-0.0377656		-0.00260913	-0.00260913
													52.3	-0.436654	-0.436654		-0.0377847	-0.0377847		-0.00255606	-0.00255606
													52.4	-0.435287	-0.435287		-0.0378037	-0.0378037		-0.00250288	-0.00250288
													52.5	-0.43392	-0.43392		-0.0378227	-0.0378227		-0.0024496	-0.0024496
													52.6	-0.432554	-0.432554		-0.0378416	-0.0378416		-0.00239621	-0.00239621
													52.7	-0.43119	-0.43119		-0.0378605	-0.0378605		-0.00234273	-0.00234273
													52.8	-0.429826	-0.429826		-0.0378793	-0.0378793		-0.00228914	-0.00228914
													52.9	-0.428463	-0.428463		-0.0378981	-0.0378981		-0.00223545	-0.00223545
													53	-0.427101	-0.427101		-0.0379168	-0.0379168		-0.00218166	-0.00218166
													53.1	-0.42574	-0.42574		-0.0379355	-0.0379355		-0.00212777	-0.00212777
													53.2	-0.42438	-0.42438		-0.0379541	-0.0379541		-0.00207377	-0.00207377
													53.3	-0.423021	-0.423021		-0.0379727	-0.0379727		-0.00201967	-0.00201967
													53.4	-0.421662	-0.421662		-0.0379912	-0.0379912		-0.00196547	-0.00196547
													53.5	-0.420305	-0.420305		-0.0380097	-0.0380097		-0.00191117	-0.00191117
													53.6	-0.418949	-0.418949		-0.0380281	-0.0380281		-0.00185677	-0.00185677
													53.7	-0.417594	-0.417594		-0.0380464	-0.0380464		-0.00180226	-0.00180226
													53.8	-0.41624	-0.41624		-0.0380648	-0.0380648		-0.00174766	-0.00174766
													53.9	-0.414886	-0.414886		-0.038083	-0.038083		-0.00169295	-0.00169295
													54	-0.413534	-0.413534		-0.0381012	-0.0381012		-0.00163814	-0.00163814
													54.1	-0.412183	-0.412183		-0.0381194	-0.0381194		-0.00158322	-0.00158322
													54.2	-0.410833	-0.410833		-0.0381375	-0.0381375		-0.00152821	-0.00152821
													54.3	-0.409484	-0.409484		-0.0381555	-0.0381555		-0.00147309	-0.00147309
													54.4	-0.408136	-0.408136		-0.0381735	-0.0381735		-0.00141787	-0.00141787
													54.5	-0.406789	-0.406789		-0.0381915	-0.0381915		-0.00136255	-0.00136255
													54.6	-0.405443	-0.405443		-0.0382094	-0.0382094		-0.00130713	-0.00130713
													54.7	-0.404098	-0.404098		-0.0382272	-0.0382272		-0.0012516	-0.0012516
													54.8	-0.402754	-0.402754		-0.038245	-0.038245		-0.00119597	-0.00119597
													54.9	-0.401412	-0.401412		-0.0382627	-0.0382627		-0.00114024	-0.00114024
													55	-0.40007	-0.40007		-0.0382804	-0.0382804		-0.00108441	-0.00108441
													55.1	-0.39873	-0.39873		-0.0382981	-0.0382981		-0.00102848	-0.00102848
													55.2	-0.39739	-0.39739		-0.0383156	-0.0383156		-0.000972446	-0.000972446
													55.3	-0.396052	-0.396052		-0.0383332	-0.0383332		-0.00091631	-0.00091631
													55.4	-0.394715	-0.394715		-0.0383507	-0.0383507		-0.000860072	-0.000860072
													55.5	-0.393379	-0.393379		-0.0383681	-0.0383681		-0.000803732	-0.000803732
													55.6	-0.392044	-0.392044		-0.0383855	-0.0383855		-0.00074729	-0.00074729
													55.7	-0.39071	-0.39071		-0.0384028	-0.0384028		-0.000690747	-0.000690747
													55.8	-0.389377	-0.389377		-0.0384201	-0.0384201		-0.000634102	-0.000634102
													55.9	-0.388046	-0.388046		-0.0384373	-0.0384373		-0.000577355	-0.000577355
													56	-0.386715	-0.386715		-0.0384545	-0.0384545		-0.000520507	-0.000520507
													56.1	-0.385386	-0.385386		-0.0384717	-0.0384717		-0.000463558	-0.000463558
													56.2	-0.384058	-0.384058		-0.0384887	-0.0384887		-0.000406506	-0.000406506
													56.3	-0.382731	-0.382731		-0.0385058	-0.0385058		-0.000349354	-0.000349354
													56.4	-0.381406	-0.381406		-0.0385228	-0.0385228		-0.000292099	-0.000292099
													56.5	-0.380081	-0.380081		-0.0385397	-0.0385397		-0.000234744	-0.000234744
													56.6	-0.378758	-0.378758		-0.0385566	-0.0385566		-0.000177287	-0.000177287
													56.7	-0.377436	-0.377436		-0.0385734	-0.0385734		-0.000119729	-0.000119729
													56.8	-0.376115	-0.376115		-0.0385902	-0.0385902		-6.20694e-05	-6.20694e-05
													56.9	-0.374795	-0.374795		-0.038607	-0.038607		-4.30868e-06	-4.30868e-06
													57	-0.373477	-0.373477		-0.0386236	-0.0386236		5.35532e-05	5.35532e-05
													57.1	-0.372159	-0.372159		-0.0386403	-0.0386403		0.000111516	0.000111516
													57.2	-0.370843	-0.370843		-0.0386569	-0.0386569		0.00016958	0.00016958
													57.3	-0.369528	-0.369528		-0.0386734	-0.0386734		0.000227745	0.000227745
													57.4	-0.368215	-0.368215		-0.0386899	-0.0386899		0.000286011	0.000286011
													57.5	-0.366903	-0.366903		-0.0387064	-0.0387064		0.000344378	0.000344378
													57.6	-0.365592	-0.365592		-0.0387228	-0.0387228		0.000402846	0.000402846
													57.7	-0.364282	-0.364282		-0.0387391	-0.0387391		0.000461415	0.000461415
													57.8	-0.362973	-0.362973		-0.0387554	-0.0387554		0.000520084	0.000520084
													57.9	-0.361666	-0.361666		-0.0387717	-0.0387717		0.000578855	0.000578855
													58	-0.36036	-0.36036		-0.0387879	-0.0387879		0.000637725	0.000637725
													58.1	-0.359055	-0.359055		-0.038804	-0.038804		0.000696697	0.000696697
													58.2	-0.357752	-0.357752		-0.0388201	-0.0388201		0.000755768	0.000755768
													58.3	-0.35645	-0.35645		-0.0388362	-0.0388362		0.000814941	0.000814941
													58.4	-0.355149	-0.355149		-0.0388522	-0.0388522		0.000874213	0.000874213
													58.5	-0.35385	-0.35385		-0.0388682	-0.0388682		0.000933587	0.000933587
													58.6	-0.352552	-0.352552		-0.0388841	-0.0388841		0.00099306	0.00099306
													58.7	-0.351255	-0.351255		-0.0389	-0.0389		0.00105263	0.00105263
													58.8	-0.349959	-0.349959		-0.0389158	-0.0389158		0.00111231	0.00111231
													58.9	-0.348665	-0.348665		-0.0389316	-0.0389316		0.00117208	0.00117208
													59	-0.347372	-0.347372		-0.0389474	-0.0389474		0.00123195	0.00123195
													59.1	-0.346081	-0.346081		-0.0389631	-0.0389631		0.00129193	0.00129193
													59.2	-0.344791	-0.344791		-0.0389787	-0.0389787		0.001352	0.001352
													59.3	-0.343502	-0.343502		-0.0389943	-0.0389943		0.00141217	0.00141217
													59.4	-0.342214	-0.342214		-0.0390099	-0.0390099		0.00147245	0.00147245
													59.5	-0.340928	-0.340928		-0.0390254	-0.0390254		0.00153282	0.00153282
													59.6	-0.339644	-0.339644		-0.0390408	-0.0390408		0.00159329	0.00159329
													59.7	-0.33836	-0.33836		-0.0390563	-0.0390563		0.00165386	0.00165386
													59.8	-0.337079	-0.337079		-0.0390717	-0.0390717		0.00171453	0.00171453
													59.9	-0.335798	-0.335798		-0.039087	-0.039087		0.0017753	0.0017753
													60	-0.334519	-0.334519		-0.0391023	-0.0391023		0.00183617	0.00183617
													60.1	-0.333241	-0.333241		-0.0391175	-0.0391175		0.00189714	0.00189714
													60.2	-0.331965	-0.331965		-0.0391327	-0.0391327		0.00195821	0.00195821
													60.3	-0.33069	-0.33069		-0.0391479	-0.0391479		0.00201937	0.00201937
													60.4	-0.329416	-0.329416		-0.039163	-0.039163		0.00208064	0.00208064
													60.5	-0.328144	-0.328144		-0.0391781	-0.0391781		0.002142	0.002142
													60.6	-0.326874	-0.326874		-0.0391931	-0.0391931		0.00220346	0.00220346
													60.7	-0.325604	-0.325604		-0.0392081	-0.0392081		0.00226502	0.00226502
													60.8	-0.324337	-0.324337		-0.039223	-0.039223		0.00232668	0.00232668
													60.9	-0.32307	-0.32307		-0.0392379	-0.0392379		0.00238844	0.00238844
													61	-0.321805	-0.321805		-0.0392528	-0.0392528		0.0024503	0.0024503
													61.1	-0.320542	-0.320542		-0.0392676	-0.0392676		0.00251225	0.00251225
													61.2	-0.31928	-0.31928		-0.0392824	-0.0392824		0.0025743	0.0025743
													61.3	-0.31802	-0.31802		-0.0392971	-0.0392971		0.00263645	0.00263645
													61.4	-0.31676	-0.31676		-0.0393118	-0.0393118		0.0026987	0.0026987
													61.5	-0.315503	-0.315503		-0.0393265	-0.0393265		0.00276104	0.00276104
													61.6	-0.314247	-0.314247		-0.0393411	-0.0393411		0.00282349	0.00282349
													61.7	-0.312992	-0.312992		-0.0393557	-0.0393557		0.00288603	0.00288603
													61.8	-0.311739	-0.311739		-0.0393702	-0.0393702		0.00294866	0.00294866
													61.9	-0.310487	-0.310487		-0.0393847	-0.0393847		0.0030114	0.0030114
													62	-0.309237	-0.309237		-0.0393991	-0.0393991		0.00307423	0.00307423
													62.1	-0.307989	-0.307989		-0.0394135	-0.0394135		0.00313716	0.00313716
													62.2	-0.306741	-0.306741		-0.0394279	-0.0394279		0.00320018	0.00320018
													62.3	-0.305496	-0.305496		-0.0394423	-0.0394423		0.00326331	0.00326331
													62.4	-0.304252	-0.304252		-0.0394566	-0.0394566		0.00332653	0.00332653
													62.5	-0.303009	-0.303009		-0.0394708	-0.0394708		0.00338984	0.00338984
													62.6	-0.301768	-0.301768		-0.039485	-0.039485		0.00345325	0.00345325
													62.7	-0.300529	-0.300529		-0.0394992	-0.0394992		0.00351676	0.00351676
													62.8	-0.299291	-0.299291		-0.0395134	-0.0395134		0.00358037	0.00358037
													62.9	-0.298054	-0.298054		-0.0395275	-0.0395275		0.00364407	0.00364407
													63	-0.296819	-0.296819		-0.0395415	-0.0395415		0.00370786	0.00370786
													63.1	-0.295586	-0.295586		-0.0395556	-0.0395556		0.00377176	0.00377176
													63.2	-0.294354	-0.294354		-0.0395696	-0.0395696		0.00383574	0.00383574
													63.3	-0.293124	-0.293124		-0.0395835	-0.0395835		0.00389983	0.00389983
													63.4	-0.291895	-0.291895		-0.0395974	-0.0395974		0.00396401	0.00396401
													63.5	-0.290668	-0.290668		-0.0396113	-0.0396113		0.00402828	0.00402828
													63.6	-0.289442	-0.289442		-0.0396252	-0.0396252		0.00409265	0.00409265
													63.7	-0.288218	-0.288218		-0.039639	-0.039639		0.00415711	0.00415711
													63.8	-0.286996	-0.286996		-0.0396528	-0.0396528		0.00422167	0.00422167
													63.9	-0.285775	-0.285775		-0.0396665	-0.0396665		0.00428633	0.00428633
													64	-0.284556	-0.284556		-0.0396802	-0.0396802		0.00435107	0.00435107
													64.1	-0.283338	-0.283338		-0.0396939	-0.0396939		0.00441592	0.00441592
													64.2	-0.282122	-0.282122		-0.0397075	-0.0397075		0.00448085	0.00448085
													64.3	-0.280908	-0.280908		-0.0397211	-0.0397211		0.00454588	0.00454588
													64.4	-0.279695	-0.279695		-0.0397347	-0.0397347		0.00461101	0.00461101
													64.5	-0.278484	-0.278484		-0.0397483	-0.0397483		0.00467623	0.00467623
													64.6	-0.277274	-0.277274		-0.0397618	-0.0397618		0.00474154	0.00474154
													64.7	-0.276066	-0.276066		-0.0397753	-0.0397753		0.00480694	0.00480694
													64.8	-0.27486	-0.27486		-0.0397887	-0.0397887		0.00487244	0.00487244
													64.9	-0.273655	-0.273655		-0.0398021	-0.0398021		0.00493803	0.00493803
													65	-0.272452	-0.272452		-0.0398155	-0.0398155		0.00500372	0.00500372
													65.1	-0.27125	-0.27125		-0.0398288	-0.0398288		0.00506949	0.00506949
													65.2	-0.27005	-0.27005		-0.0398422	-0.0398422		0.00513536	0.00513536
													65.3	-0.268852	-0.268852		-0.0398555	-0.0398555		0.00520133	0.00520133
													65.4	-0.267655	-0.267655		-0.0398687	-0.0398687		0.00526738	0.00526738
													65.5	-0.26646	-0.26646		-0.0398819	-0.0398819		0.00533353	0.00533353
													65.6	-0.265267	-0.265267		-0.0398951	-0.0398951		0.00539976	0.00539976
													65.7	-0.264075	-0.264075		-0.0399083	-0.0399083		0.00546609	0.00546609
													65.8	-0.262885	-0.262885		-0.0399215	-0.0399215		0.00553252	0.00553252
													65.9	-0.261697	-0.261697		-0.0399346	-0.0399346		0.00559903	0.00559903
													66	-0.26051	-0.26051		-0.0399477	-0.0399477		0.00566563	0.00566563
													66.1	-0.259325	-0.259325		-0.0399607	-0.0399607		0.00573233	0.00573233
													66.2	-0.258142	-0.258142		-0.0399737	-0.0399737		0.00579912	0.00579912
													66.3	-0.25696	-0.25696		-0.0399867	-0.0399867		0.00586599	0.00586599
													66.4	-0.25578	-0.25578		-0.0399997	-0.0399997		0.00593296	0.00593296
													66.5	-0.254602	-0.254602		-0.0400127	-0.0400127		0.00600002	0.00600002
													66.6	-0.253425	-0.253425		-0.0400256	-0.0400256		0.00606717	0.00606717
													66.7	-0.25225	-0.25225		-0.0400385	-0.0400385		0.0061344	0.0061344
													66.8	-0.251078	-0.251078		-0.0400513	-0.0400513		0.00620171	0.00620171
													66.9	-0.249909	-0.249909		-0.0400641	-0.0400641		0.00626909	0.00626909
													67	-0.248743	-0.248743		-0.0400768	-0.0400768		0.00633653	0.00633653
													67.1	-0.247579	-0.247579		-0.0400895	-0.0400895		0.00640404	0.00640404
													67.2	-0.246418	-0.246418		-0.0401021	-0.0401021		0.00647162	0.00647162
													67.3	-0.24526	-0.24526		-0.0401146	-0.0401146		0.00653927	0.00653927
													67.4	-0.244105	-0.244105		-0.0401271	-0.0401271		0.00660698	0.00660698
													67.5	-0.242953	-0.242953		-0.0401396	-0.0401396		0.00667476	0.00667476
													67.6	-0.241804	-0.241804		-0.040152	-0.040152		0.00674261	0.00674261
													67.7	-0.240658	-0.240658		-0.0401643	-0.0401643		0.00681053	0.00681053
													67.8	-0.239514	-0.239514		-0.0401766	-0.0401766		0.00687851	0.00687851
													67.9	-0.238373	-0.238373		-0.0401888	-0.0401888		0.00694655	0.00694655
													68	-0.237236	-0.237236		-0.0402009	-0.0402009		0.00701467	0.00701467
													68.1	-0.236101	-0.236101		-0.040213	-0.040213		0.00708285	0.00708285
													68.2	-0.234969	-0.234969		-0.0402251	-0.0402251		0.00715109	0.00715109
													68.3	-0.23384	-0.23384		-0.0402371	-0.0402371		0.0072194	0.0072194
													68.4	-0.232714	-0.232714		-0.040249	-0.040249		0.00728778	0.00728778
													68.5	-0.231591	-0.231591		-0.0402609	-0.0402609		0.00735622	0.00735622
													68.6	-0.230471	-0.230471		-0.0402728	-0.0402728		0.00742472	0.00742472
													68.7	-0.229353	-0.229353		-0.0402846	-0.0402846		0.00749329	0.00749329
													68.8	-0.228239	-0.228239		-0.0402963	-0.0402963		0.00756192	0.00756192
													68.9	-0.227128	-0.227128		-0.040308	-0.040308		0.00763062	0.00763062
													69	-0.226019	-0.226019		-0.0403196	-0.0403196		0.00769937	0.00769937
													69.1	-0.224914	-0.224914		-0.0403312	-0.0403312		0.0077682	0.0077682
													69.2	-0.223811	-0.223811		-0.0403427	-0.0403427		0.00783708	0.00783708
													69.3	-0.222712	-0.222712		-0.0403542	-0.0403542		0.00790603	0.00790603
													69.4	-0.221615	-0.221615		-0.0403657	-0.0403657		0.00797504	0.00797504
													69.5	-0.220521	-0.220521		-0.040377	-0.040377		0.00804411	0.00804411
													69.6	-0.219431	-0.219431		-0.0403884	-0.0403884		0.00811324	0.00811324
													69.7	-0.218343	-0.218343		-0.0403997	-0.0403997		0.00818244	0.00818244
													69.8	-0.217259	-0.217259		-0.0404109	-0.0404109		0.0082517	0.0082517
													69.9	-0.216177	-0.216177		-0.0404221	-0.0404221		0.00832101	0.00832101
													70	-0.215098	-0.215098		-0.0404333	-0.0404333		0.00839039	0.00839039
													70.1	-0.214022	-0.214022		-0.0404444	-0.0404444		0.00845983	0.00845983
													70.2	-0.21295	-0.21295		-0.0404554	-0.0404554		0.00852933	0.00852933
													70.3	-0.21188	-0.21188		-0.0404664	-0.0404664		0.00859888	0.00859888
													70.4	-0.210813	-0.210813		-0.0404774	-0.0404774		0.0086685	0.0086685
													70.5	-0.20975	-0.20975		-0.0404883	-0.0404883		0.00873818	0.00873818
													70.6	-0.208689	-0.208689		-0.0404992	-0.0404992		0.00880791	0.00880791
													70.7	-0.207632	-0.207632		-0.04051	-0.04051		0.00887771	0.00887771
													70.8	-0.206577	-0.206577		-0.0405208	-0.0405208		0.00894756	0.00894756
													70.9	-0.205525	-0.205525		-0.0405316	-0.0405316		0.00901747	0.00901747
													71	-0.204477	-0.204477		-0.0405423	-0.0405423		0.00908744	0.00908744
													71.1	-0.203432	-0.203432		-0.040553	-0.040553		0.00915747	0.00915747
													71.2	-0.202389	-0.202389		-0.0405636	-0.0405636		0.00922755	0.00922755
													71.3	-0.20135	-0.20135		-0.0405742	-0.0405742		0.00929769	0.00929769
													71.4	-0.200313	-0.200313		-0.0405847	-0.0405847		0.00936789	0.00936789
													71.5	-0.19928	-0.19928		-0.0405952	-0.0405952		0.00943814	0.00943814
													71.6	-0.19825	-0.19825		-0.0406057	-0.0406057		0.00950845	0.00950845
													71.7	-0.197223	-0.197223		-0.0406161	-0.0406161		0.00957881	0.00957881
													71.8	-0.196199	-0.196199		-0.0406265	-0.0406265		0.00964923	0.00964923
													71.9	-0.195178	-0.195178		-0.0406368	-0.0406368		0.0097197	0.0097197
													72	-0.19416	-0.19416		-0.0406471	-0.0406471		0.00979023	0.00979023
													72.1	-0.193145	-0.193145		-0.0406574	-0.0406574		0.00986082	0.00986082
													72.2	-0.192133	-0.192133		-0.0406676	-0.0406676		0.00993145	0.00993145
													72.3	-0.191125	-0.191125		-0.0406778	-0.0406778		0.0100021	0.0100021
													72.4	-0.190119	-0.190119		-0.040688	-0.040688		0.0100729	0.0100729
													72.5	-0.189117	-0.189117		-0.0406981	-0.0406981		0.0101437	0.0101437
													72.6	-0.188117	-0.188117		-0.0407082	-0.0407082		0.0102145	0.0102145
													72.7	-0.187121	-0.187121		-0.0407183	-0.0407183		0.0102854	0.0102854
													72.8	-0.186128	-0.186128		-0.0407283	-0.0407283		0.0103564	0.0103564
													72.9	-0.185137	-0.185137		-0.0407383	-0.0407383		0.0104274	0.0104274
													73	-0.18415	-0.18415		-0.0407482	-0.0407482		0.0104985	0.0104985
													73.1	-0.183167	-0.183167		-0.0407582	-0.0407582		0.0105696	0.0105696
													73.2	-0.182186	-0.182186		-0.0407681	-0.0407681		0.0106407	0.0106407
													73.3	-0.181208	-0.181208		-0.0407779	-0.0407779		0.0107119	0.0107119
													73.4	-0.180234	-0.180234		-0.0407877	-0.0407877		0.0107832	0.0107832
													73.5	-0.179262	-0.179262		-0.0407975	-0.0407975		0.0108545	0.0108545
													73.6	-0.178294	-0.178294		-0.0408073	-0.0408073		0.0109259	0.0109259
													73.7	-0.177329	-0.177329		-0.040817	-0.040817		0.0109973	0.0109973
													73.8	-0.176367	-0.176367		-0.0408268	-0.0408268		0.0110687	0.0110687
													73.9	-0.175408	-0.175408		-0.0408364	-0.0408364		0.0111402	0.0111402
													74	-0.174452	-0.174452		-0.0408461	-0.0408461		0.0112118	0.0112118
													74.1	-0.173499	-0.173499		-0.0408557	-0.0408557		0.0112834	0.0112834
													74.2	-0.17255	-0.17255		-0.0408653	-0.0408653		0.011355	0.011355
													74.3	-0.171604	-0.171604		-0.0408749	-0.0408749		0.0114267	0.0114267
													74.4	-0.17066	-0.17066		-0.0408844	-0.0408844		0.0114984	0.0114984
													74.5	-0.16972	-0.16972		-0.040894	-0.040894		0.0115702	0.0115702
													74.6	-0.168783	-0.168783		-0.0409035	-0.0409035		0.0116421	0.0116421
													74.7	-0.16785	-0.16785		-0.0409129	-0.0409129		0.0117139	0.0117139
													74.8	-0.166919	-0.166919		-0.0409224	-0.0409224		0.0117859	0.0117859
													74.9	-0.165992	-0.165992		-0.0409318	-0.0409318		0.0118578	0.0118578
													75	-0.165067	-0.165067		-0.0409412	-0.0409412		0.0119298	0.0119298
													75.1	-0.164146	-0.164146		-0.0409506	-0.0409506		0.0120019	0.0120019
													75.2	-0.163228	-0.163228		-0.0409599	-0.0409599		0.012074	0.012074
													75.3	-0.162313	-0.162313		-0.0409693	-0.0409693		0.0121461	0.0121461
													75.4	-0.161402	-0.161402		-0.0409786	-0.0409786		0.0122183	0.0122183
													75.5	-0.160493	-0.160493		-0.0409879	-0.0409879		0.0122905	0.0122905
													75.6	-0.159588	-0.159588		-0.0409972	-0.0409972		0.0123628	0.0123628
													75.7	-0.158686	-0.158686		-0.0410064	-0.0410064		0.0124351	0.0124351
													75.8	-0.157787	-0.157787		-0.0410157	-0.0410157		0.0125074	0.0125074
													75.9	-0.156891	-0.156891		-0.0410249	-0.0410249		0.0125798	0.0125798
													76	-0.155998	-0.155998		-0.0410341	-0.0410341		0.0126523	0.0126523
													76.1	-0.155109	-0.155109		-0.0410433	-0.0410433		0.0127247	0.0127247
													76.2	-0.154223	-0.154223		-0.0410525	-0.0410525		0.0127972	0.0127972
													76.3	-0.15334	-0.15334		-0.0410616	-0.0410616		0.0128698	0.0128698
													76.4	-0.15246	-0.15246		-0.0410708	-0.0410708		0.0129424	0.0129424
													76.5	-0.151583	-0.151583		-0.0410799	-0.0410799		0.013015	0.013015
													76.6	-0.15071	-0.15071		-0.041089	-0.041089		0.0130877	0.0130877
													76.7	-0.149839	-0.149839		-0.0410981	-0.0410981		0.0131604	0.0131604
													76.8	-0.148972	-0.148972		-0.0411072	-0.0411072		0.0132331	0.0132331
													76.9	-0.148108	-0.148108		-0.0411163	-0.0411163		0.0133059	0.0133059
													77	-0.147247	-0.147247		-0.0411254	-0.0411254		0.0133787	0.0133787
													77.1	-0.14639	-0.14639		-0.0411344	-0.0411344		0.0134515	0.0134515
													77.2	-0.145535	-0.145535		-0.0411434	-0.0411434		0.0135244	0.0135244
													77.3	-0.144684	-0.144684		-0.0411525	-0.0411525		0.0135973	0.0135973
													77.4	-0.143836	-0.143836		-0.0411615	-0.0411615		0.0136703	0.0136703
													77.5	-0.142991	-0.142991		-0.0411705	-0.0411705		0.0137432	0.0137432
													77.6	-0.14215	-0.14215		-0.0411795	-0.0411795		0.0138163	0.0138163
													77.7	-0.141311	-0.141311		-0.0411885	-0.0411885		0.0138893	0.0138893
													77.8	-0.140476	-0.140476		-0.0411975	-0.0411975		0.0139624	0.0139624
													77.9	-0.139644	-0.139644		-0.0412065	-0.0412065		0.0140355	0.0140355
													78	-0.138815	-0.138815		-0.0412155	-0.0412155		0.0141087	0.0141087
													78.1	-0.13799	-0.13799		-0.0412245	-0.0412245		0.0141818	0.0141818
													78.2	-0.137167	-0.137167		-0.0412334	-0.0412334		0.014255	0.014255
													78.3	-0.136348	-0.136348		-0.0412424	-0.0412424		0.0143283	0.0143283
													78.4	-0.135532	-0.135532		-0.0412514	-0.0412514		0.0144016	0.0144016
													78.5	-0.134719	-0.134719		-0.0412603	-0.0412603		0.0144749	0.0144749
													78.6	-0.13391	-0.13391		-0.0412693	-0.0412693		0.0145482	0.0145482
													78.7	-0.133103	-0.133103		-0.0412783	-0.0412783		0.0146215	0.0146215
													78.8	-0.1323	-0.1323		-0.0412872	-0.0412872		0.0146949	0.0146949
													78.9	-0.1315	-0.1315		-0.0412962	-0.0412962		0.0147683	0.0147683
													79	-0.130703	-0.130703		-0.0413051	-0.0413051		0.0148418	0.0148418
													79.1	-0.12991	-0.12991		-0.0413141	-0.0413141		0.0149152	0.0149152
													79.2	-0.129119	-0.129119		-0.0413231	-0.0413231		0.0149887	0.0149887
													79.3	-0.128332	-0.128332		-0.041332	-0.041332		0.0150623	0.0150623
													79.4	-0.127548	-0.127548		-0.041341	-0.041341		0.0151358	0.0151358
													79.5	-0.126767	-0.126767		-0.04135	-0.04135		0.0152094	0.0152094
													79.6	-0.12599	-0.12599		-0.0413589	-0.0413589		0.015283	0.015283
													79.7	-0.125215	-0.125215		-0.0413679	-0.0413679		0.0153566	0.0153566
													79.8	-0.124444	-0.124444		-0.0413769	-0.0413769		0.0154302	0.0154302
													79.9	-0.123676	-0.123676		-0.0413859	-0.0413859		0.0155039	0.0155039
													80	-0.122911	-0.122911		-0.0413949	-0.0413949		0.0155776	0.0155776
													80.1	-0.12215	-0.12215		-0.0414039	-0.0414039		0.0156513	0.0156513
													80.2	-0.121392	-0.121392		-0.0414129	-0.0414129		0.015725	0.015725
													80.3	-0.120636	-0.120636		-0.0414219	-0.0414219		0.0157988	0.0157988
													80.4	-0.119885	-0.119885		-0.041431	-0.041431		0.0158726	0.0158726
													80.5	-0.119136	-0.119136		-0.04144	-0.04144		0.0159464	0.0159464
													80.6	-0.11839	-0.11839		-0.0414491	-0.0414491		0.0160202	0.0160202
													80.7	-0.117648	-0.117648		-0.0414581	-0.0414581		0.016094	0.016094
													80.8	-0.116909	-0.116909		-0.0414672	-0.0414672		0.0161679	0.0161679
													80.9	-0.116173	-0.116173		-0.0414763	-0.0414763		0.0162417	0.0162417
													81	-0.11544	-0.11544		-0.0414854	-0.0414854		0.0163156	0.0163156
													81.1	-0.114711	-0.114711		-0.0414945	-0.0414945		0.0163895	0.0163895
													81.2	-0.113984	-0.113984		-0.0415036	-0.0415036		0.0164634	0.0164634
													81.3	-0.113261	-0.113261		-0.0415128	-0.0415128		0.0165374	0.0165374
													81.4	-0.112541	-0.112541		-0.0415219	-0.0415219		0.0166113	0.0166113
													81.5	-0.111824	-0.111824		-0.0415311	-0.0415311		0.0166853	0.0166853
													81.6	-0.111111	-0.111111		-0.0415403	-0.0415403		0.0167593	0.0167593
													81.7	-0.110401	-0.110401		-0.0415495	-0.0415495		0.0168333	0.0168333
													81.8	-0.109693	-0.109693		-0.0415588	-0.0415588		0.0169073	0.0169073
													81.9	-0.108989	-0.108989		-0.041568	-0.041568		0.0169813	0.0169813
													82	-0.108289	-0.108289		-0.0415773	-0.0415773		0.0170554	0.0170554
													82.1	-0.107591	-0.107591		-0.0415866	-0.0415866		0.0171294	0.0171294
													82.2	-0.106897	-0.106897		-0.0415959	-0.0415959		0.0172035	0.0172035
													82.3	-0.106206	-0.106206		-0.0416052	-0.0416052		0.0172776	0.0172776
													82.4	-0.105518	-0.105518		-0.0416146	-0.0416146		0.0173517	0.0173517
													82.5	-0.104833	-0.104833		-0.0416239	-0.0416239		0.0174258	0.0174258
													82.6	-0.104151	-0.104151		-0.0416333	-0.0416333		0.0174999	0.0174999
													82.7	-0.103473	-0.103473		-0.0416428	-0.0416428		0.017574	0.017574
													82.8	-0.102797	-0.102797		-0.0416522	-0.0416522		0.0176481	0.0176481
													82.9	-0.102125	-0.102125		-0.0416617	-0.0416617		0.0177222	0.0177222
													83	-0.101456	-0.101456		-0.0416712	-0.0416712		0.0177964	0.0177964
													83.1	-0.10079	-0.10079		-0.0416807	-0.0416807		0.0178705	0.0178705
													83.2	-0.100128	-0.100128		-0.0416903	-0.0416903		0.0179447	0.0179447
													83.3	-0.0994685	-0.0994685		-0.0416999	-0.0416999		0.0180188	0.0180188
													83.4	-0.0988123	-0.0988123		-0.0417095	-0.0417095		0.018093	0.018093
													83.5	-0.0981592	-0.0981592		-0.0417192	-0.0417192		0.0181672	0.0181672
													83.6	-0.0975093	-0.0975093		-0.0417288	-0.0417288		0.0182413	0.0182413
													83.7	-0.0968626	-0.0968626		-0.0417385	-0.0417385		0.0183155	0.0183155
													83.8	-0.096219	-0.096219		-0.0417483	-0.0417483		0.0183897	0.0183897
													83.9	-0.0955786	-0.0955786		-0.0417581	-0.0417581		0.0184639	0.0184639
													84	-0.0949414	-0.0949414		-0.0417679	-0.0417679		0.0185381	0.0185381
													84.1	-0.0943073	-0.0943073		-0.0417777	-0.0417777		0.0186122	0.0186122
													84.2	-0.0936764	-0.0936764		-0.0417876	-0.0417876		0.0186864	0.0186864
													84.3	-0.0930486	-0.0930486		-0.0417975	-0.0417975		0.0187606	0.0187606
													84.4	-0.092424	-0.092424		-0.0418074	-0.0418074		0.0188348	0.0188348
													84.5	-0.0918026	-0.0918026		-0.0418174	-0.0418174		0.018909	0.018909
													84.6	-0.0911842	-0.0911842		-0.0418275	-0.0418275		0.0189832	0.0189832
													84.7	-0.0905691	-0.0905691		-0.0418375	-0.0418375		0.0190574	0.0190574
													84.8	-0.089957	-0.089957		-0.0418476	-0.0418476		0.0191315	0.0191315
													84.9	-0.0893482	-0.0893482		-0.0418578	-0.0418578		0.0192057	0.0192057
													85	-0.0887424	-0.0887424		-0.0418679	-0.0418679		0.0192799	0.0192799
													85.1	-0.0881398	-0.0881398		-0.0418782	-0.0418782		0.0193541	0.0193541
													85.2	-0.0875403	-0.0875403		-0.0418884	-0.0418884		0.0194282	0.0194282
													85.3	-0.086944	-0.086944		-0.0418987	-0.0418987		0.0195024	0.0195024
													85.4	-0.0863508	-0.0863508		-0.0419091	-0.0419091		0.0195766	0.0195766
													85.5	-0.0857607	-0.0857607		-0.0419195	-0.0419195		0.0196507	0.0196507
													85.6	-0.0851737	-0.0851737		-0.0419299	-0.0419299		0.0197248	0.0197248
													85.7	-0.0845899	-0.0845899		-0.0419404	-0.0419404		0.019799	0.019799
													85.8	-0.0840092	-0.0840092		-0.0419509	-0.0419509		0.0198731	0.0198731
													85.9	-0.0834316	-0.0834316		-0.0419615	-0.0419615		0.0199472	0.0199472
													86	-0.0828571	-0.0828571		-0.0419721	-0.0419721		0.0200213	0.0200213
													86.1	-0.0822857	-0.0822857		-0.0419828	-0.0419828		0.0200954	0.0200954
													86.2	-0.0817174	-0.0817174		-0.0419935	-0.0419935		0.0201695	0.0201695
													86.3	-0.0811523	-0.0811523		-0.0420043	-0.0420043		0.0202436	0.0202436
													86.4	-0.0805902	-0.0805902		-0.0420151	-0.0420151		0.0203177	0.0203177
													86.5	-0.0800312	-0.0800312		-0.042026	-0.042026		0.0203917	0.0203917
													86.6	-0.0794754	-0.0794754		-0.0420369	-0.0420369		0.0204658	0.0204658
													86.7	-0.0789226	-0.0789226		-0.0420479	-0.0420479		0.0205398	0.0205398
													86.8	-0.0783729	-0.0783729		-0.042059	-0.042059		0.0206138	0.0206138
													86.9	-0.0778263	-0.0778263		-0.04207	-0.04207		0.0206878	0.0206878
													87	-0.0772828	-0.0772828		-0.0420812	-0.0420812		0.0207618	0.0207618
													87.1	-0.0767424	-0.0767424		-0.0420924	-0.0420924		0.0208358	0.0208358
													87.2	-0.076205	-0.076205		-0.0421036	-0.0421036		0.0209097	0.0209097
													87.3	-0.0756707	-0.0756707		-0.0421149	-0.0421149		0.0209837	0.0209837
													87.4	-0.0751395	-0.0751395		-0.0421263	-0.0421263		0.0210576	0.0210576
													87.5	-0.0746114	-0.0746114		-0.0421377	-0.0421377		0.0211315	0.0211315
													87.6	-0.0740863	-0.0740863		-0.0421492	-0.0421492		0.0212054	0.0212054
													87.7	-0.0735643	-0.0735643		-0.0421608	-0.0421608		0.0212792	0.0212792
													87.8	-0.0730453	-0.0730453		-0.0421724	-0.0421724		0.0213531	0.0213531
													87.9	-0.0725294	-0.0725294		-0.0421841	-0.0421841		0.0214269	0.0214269
													88	-0.0720166	-0.0720166		-0.0421958	-0.0421958		0.0215007	0.0215007
													88.1	-0.0715068	-0.0715068		-0.0422076	-0.0422076		0.0215745	0.0215745
													88.2	-0.071	-0.071		-0.0422194	-0.0422194		0.0216482	0.0216482
													88.3	-0.0704963	-0.0704963		-0.0422314	-0.0422314		0.0217219	0.0217219
													88.4	-0.0699956	-0.0699956		-0.0422434	-0.0422434		0.0217957	0.0217957
													88.5	-0.0694979	-0.0694979		-0.0422554	-0.0422554		0.0218693	0.0218693
													88.6	-0.0690033	-0.0690033		-0.0422675	-0.0422675		0.021943	0.021943
													88.7	-0.0685117	-0.0685117		-0.0422797	-0.0422797		0.0220166	0.0220166
													88.8	-0.0680231	-0.0680231		-0.042292	-0.042292		0.0220902	0.0220902
													88.9	-0.0675375	-0.0675375		-0.0423043	-0.0423043		0.0221638	0.0221638
													89	-0.0670549	-0.0670549		-0.0423167	-0.0423167		0.0222374	0.0222374
													89.1	-0.0665754	-0.0665754		-0.0423292	-0.0423292		0.0223109	0.0223109
													89.2	-0.0660989	-0.0660989		-0.0423417	-0.0423417		0.0223844	0.0223844
													89.3	-0.0656253	-0.0656253		-0.0423543	-0.0423543		0.0224579	0.0224579
													89.4	-0.0651548	-0.0651548		-0.042367	-0.042367		0.0225313	0.0225313
													89.5	-0.0646872	-0.0646872		-0.0423798	-0.0423798		0.0226047	0.0226047
													89.6	-0.0642226	-0.0642226		-0.0423926	-0.0423926		0.0226781	0.0226781
													89.7	-0.0637611	-0.0637611		-0.0424055	-0.0424055		0.0227514	0.0227514
													89.8	-0.0633025	-0.0633025		-0.0424185	-0.0424185		0.0228247	0.0228247
													89.9	-0.0628468	-0.0628468		-0.0424315	-0.0424315		0.022898	0.022898
													90	-0.0623942	-0.0623942		-0.0424447	-0.0424447		0.0229713	0.0229713
													90.1	-0.0619445	-0.0619445		-0.0424579	-0.0424579		0.0230445	0.0230445
													90.2	-0.0614978	-0.0614978		-0.0424712	-0.0424712		0.0231177	0.0231177
													90.3	-0.061054	-0.061054		-0.0424845	-0.0424845		0.0231908	0.0231908
													90.4	-0.0606132	-0.0606132		-0.042498	-0.042498		0.0232639	0.0232639
													90.5	-0.0601753	-0.0601753		-0.0425115	-0.0425115		0.023337	0.023337
													90.6	-0.0597404	-0.0597404		-0.0425251	-0.0425251		0.02341	0.02341
													90.7	-0.0593084	-0.0593084		-0.0425388	-0.0425388		0.023483	0.023483
													90.8	-0.0588794	-0.0588794		-0.0425526	-0.0425526		0.0235559	0.0235559
													90.9	-0.0584533	-0.0584533		-0.0425665	-0.0425665		0.0236288	0.0236288
													91	-0.0580301	-0.0580301		-0.0425804	-0.0425804		0.0237017	0.0237017
													91.1	-0.0576098	-0.0576098		-0.0425945	-0.0425945		0.0237745	0.0237745
													91.2	-0.0571925	-0.0571925		-0.0426086	-0.0426086		0.0238473	0.0238473
													91.3	-0.0567781	-0.0567781		-0.0426228	-0.0426228		0.0239201	0.0239201
													91.4	-0.0563665	-0.0563665		-0.0426371	-0.0426371		0.0239928	0.0239928
													91.5	-0.0559579	-0.0559579		-0.0426515	-0.0426515		0.0240654	0.0240654
													91.6	-0.0555522	-0.0555522		-0.0426659	-0.0426659		0.0241381	0.0241381
													91.7	-0.0551494	-0.0551494		-0.0426805	-0.0426805		0.0242106	0.0242106
													91.8	-0.0547494	-0.0547494		-0.0426952	-0.0426952		0.0242832	0.0242832
													91.9	-0.0543524	-0.0543524		-0.0427099	-0.0427099		0.0243556	0.0243556
													92	-0.0539582	-0.0539582		-0.0427247	-0.0427247		0.0244281	0.0244281
													92.1	-0.0535669	-0.0535669		-0.0427397	-0.0427397		0.0245005	0.0245005
													92.2	-0.0531785	-0.0531785		-0.0427547	-0.0427547		0.0245728	0.0245728
													92.3	-0.0527929	-0.0527929		-0.0427698	-0.0427698		0.0246451	0.0246451
													92.4	-0.0524102	-0.0524102		-0.042785	-0.042785		0.0247173	0.0247173
													92.5	-0.0520303	-0.0520303		-0.0428004	-0.0428004		0.0247895	0.0247895
													92.6	-0.0516533	-0.0516533		-0.0428158	-0.0428158		0.0248616	0.0248616
													92.7	-0.0512791	-0.0512791		-0.0428313	-0.0428313		0.0249337	0.0249337
													92.8	-0.0509078	-0.0509078		-0.0428469	-0.0428469		0.0250058	0.0250058
													92.9	-0.0505393	-0.0505393		-0.0428626	-0.0428626		0.0250777	0.0250777
													93	-0.0501736	-0.0501736		-0.0428784	-0.0428784		0.0251497	0.0251497
													93.1	-0.0498107	-0.0498107		-0.0428943	-0.0428943		0.0252215	0.0252215
													93.2	-0.0494507	-0.0494507		-0.0429103	-0.0429103		0.0252933	0.0252933
													93.3	-0.0490935	-0.0490935		-0.0429264	-0.0429264		0.0253651	0.0253651
													93.4	-0.0487391	-0.0487391		-0.0429426	-0.0429426		0.0254368	0.0254368
													93.5	-0.0483874	-0.0483874		-0.0429589	-0.0429589		0.0255085	0.0255085
													93.6	-0.0480386	-0.0480386		-0.0429754	-0.0429754		0.02558	0.02558
													93.7	-0.0476926	-0.0476926		-0.0429919	-0.0429919		0.0256516	0.0256516
													93.8	-0.0473493	-0.0473493		-0.0430085	-0.0430085		0.025723	0.025723
													93.9	-0.0470088	-0.0470088		-0.0430253	-0.0430253		0.0257945	0.0257945
													94	-0.0466711	-0.0466711		-0.0430421	-0.0430421		0.0258658	0.0258658
													94.1	-0.0463362	-0.0463362		-0.0430591	-0.0430591		0.0259371	0.0259371
													94.2	-0.046004	-0.046004		-0.0430761	-0.0430761		0.0260083	0.0260083
													94.3	-0.0456746	-0.0456746		-0.0430933	-0.0430933		0.0260795	0.0260795
													94.4	-0.0453479	-0.0453479		-0.0431106	-0.0431106		0.0261506	0.0261506
													94.5	-0.045024	-0.045024		-0.043128	-0.043128		0.0262216	0.0262216
													94.6	-0.0447028	-0.0447028		-0.0431455	-0.0431455		0.0262926	0.0262926
													94.7	-0.0443843	-0.0443843		-0.0431631	-0.0431631		0.0263635	0.0263635
													94.8	-0.0440685	-0.0440685		-0.0431808	-0.0431808		0.0264344	0.0264344
													94.9	-0.0437555	-0.0437555		-0.0431987	-0.0431987		0.0265051	0.0265051
													95	-0.0434452	-0.0434452		-0.0432167	-0.0432167		0.0265758	0.0265758
													95.1	-0.0431376	-0.0431376		-0.0432347	-0.0432347		0.0266465	0.0266465
													95.2	-0.0428327	-0.0428327		-0.0432529	-0.0432529		0.026717	0.026717
													95.3	-0.0425304	-0.0425304		-0.0432713	-0.0432713		0.0267875	0.0267875
													95.4	-0.0422309	-0.0422309		-0.0432897	-0.0432897		0.026858	0.026858
													95.5	-0.041934	-0.041934		-0.0433083	-0.0433083		0.0269283	0.0269283
													95.6	-0.0416398	-0.0416398		-0.0433269	-0.0433269		0.0269986	0.0269986
													95.7	-0.0413482	-0.0413482		-0.0433457	-0.0433457		0.0270688	0.0270688
													95.8	-0.0410593	-0.0410593		-0.0433646	-0.0433646		0.027139	0.027139
													95.9	-0.040773	-0.040773		-0.0433837	-0.0433837		0.0272091	0.0272091
													96	-0.0404893	-0.0404893		-0.0434029	-0.0434029		0.0272791	0.0272791
													96.1	-0.0402082	-0.0402082		-0.0434222	-0.0434222		0.027349	0.027349
													96.2	-0.0399298	-0.0399298		-0.0434416	-0.0434416		0.0274188	0.0274188
													96.3	-0.039654	-0.039654		-0.0434611	-0.0434611		0.0274886	0.0274886
													96.4	-0.0393807	-0.0393807		-0.0434808	-0.0434808		0.0275583	0.0275583
													96.5	-0.03911	-0.03911		-0.0435006	-0.0435006		0.0276279	0.0276279
													96.6	-0.0388419	-0.0388419		-0.0435205	-0.0435205		0.0276975	0.0276975
													96.7	-0.0385764	-0.0385764		-0.0435406	-0.0435406		0.0277669	0.0277669
													96.8	-0.0383134	-0.0383134		-0.0435608	-0.0435608		0.0278363	0.0278363
													96.9	-0.038053	-0.038053		-0.0435811	-0.0435811		0.0279056	0.0279056
													97	-0.0377951	-0.0377951		-0.0436015	-0.0436015		0.0279748	0.0279748
													97.1	-0.0375398	-0.0375398		-0.0436221	-0.0436221		0.028044	0.028044
													97.2	-0.037287	-0.037287		-0.0436428	-0.0436428		0.028113	0.028113
													97.3	-0.0370367	-0.0370367		-0.0436637	-0.0436637		0.028182	0.028182
													97.4	-0.0367888	-0.0367888		-0.0436847	-0.0436847		0.0282509	0.0282509
													97.5	-0.0365435	-0.0365435		-0.0437058	-0.0437058		0.0283197	0.0283197
													97.6	-0.0363007	-0.0363007		-0.0437271	-0.0437271		0.0283884	0.0283884
													97.7	-0.0360603	-0.0360603		-0.0437485	-0.0437485		0.0284571	0.0284571
													97.8	-0.0358225	-0.0358225		-0.04377	-0.04377		0.0285256	0.0285256
													97.9	-0.035587	-0.035587		-0.0437917	-0.0437917		0.0285941	0.0285941
													98	-0.0353541	-0.0353541		-0.0438135	-0.0438135		0.0286625	0.0286625
													98.1	-0.0351235	-0.0351235		-0.0438355	-0.0438355		0.0287308	0.0287308
													98.2	-0.0348954	-0.0348954		-0.0438576	-0.0438576		0.028799	0.028799
													98.3	-0.0346697	-0.0346697		-0.0438799	-0.0438799		0.0288671	0.0288671
													98.4	-0.0344465	-0.0344465		-0.0439023	-0.0439023		0.0289351	0.0289351
													98.5	-0.0342256	-0.0342256		-0.0439248	-0.0439248		0.0290031	0.0290031
													98.6	-0.0340071	-0.0340071		-0.0439475	-0.0439475		0.0290709	0.0290709
													98.7	-0.0337911	-0.0337911		-0.0439703	-0.0439703		0.0291386	0.0291386
													98.8	-0.0335774	-0.0335774		-0.0439933	-0.0439933		0.0292063	0.0292063
													98.9	-0.033366	-0.033366		-0.0440164	-0.0440164		0.0292739	0.0292739
													99	-0.033157	-0.033157		-0.0440397	-0.0440397		0.0293413	0.0293413
													99.1	-0.0329504	-0.0329504		-0.0440631	-0.0440631		0.0294087	0.0294087
													99.2	-0.0327461	-0.0327461		-0.0440867	-0.0440867		0.029476	0.029476
													99.3	-0.0325441	-0.0325441		-0.0441105	-0.0441105		0.0295432	0.0295432
													99.4	-0.0323445	-0.0323445		-0.0441343	-0.0441343		0.0296103	0.0296103
													99.5	-0.0321471	-0.0321471		-0.0441584	-0.0441584		0.0296773	0.0296773
													99.6	-0.0319521	-0.0319521		-0.0441826	-0.0441826		0.0297442	0.0297442
													99.7	-0.0317593	-0.0317593		-0.0442069	-0.0442069		0.029811	0.029811
													99.8	-0.0315688	-0.0315688		-0.0442314	-0.0442314		0.0298777	0.0298777
													99.9	-0.0313806	-0.0313806		-0.0442561	-0.0442561		0.0299443	0.0299443
													100	-0.0311947	-0.0311947		-0.0442809	-0.0442809		0.0300108	0.0300108
													100.1	-0.031011	-0.031011		-0.0443059	-0.0443059		0.0300772	0.0300772
													100.2	-0.0308295	-0.0308295		-0.044331	-0.044331		0.0301435	0.0301435
													100.3	-0.0306503	-0.0306503		-0.0443563	-0.0443563		0.0302096	0.0302096
													100.4	-0.0304733	-0.0304733		-0.0443817	-0.0443817		0.0302757	0.0302757
													100.5	-0.0302985	-0.0302985		-0.0444073	-0.0444073		0.0303417	0.0303417
													100.6	-0.0301259	-0.0301259		-0.0444331	-0.0444331		0.0304076	0.0304076
													100.7	-0.0299555	-0.0299555		-0.0444591	-0.0444591		0.0304734	0.0304734
													100.8	-0.0297873	-0.0297873		-0.0444852	-0.0444852		0.030539	0.030539
													100.9	-0.0296213	-0.0296213		-0.0445114	-0.0445114		0.0306046	0.0306046
													101	-0.0294574	-0.0294574		-0.0445379	-0.0445379		0.03067	0.03067
													101.1	-0.0292957	-0.0292957		-0.0445645	-0.0445645		0.0307354	0.0307354
													101.2	-0.0291361	-0.0291361		-0.0445912	-0.0445912		0.0308006	0.0308006
													101.3	-0.0289786	-0.0289786		-0.0446182	-0.0446182		0.0308657	0.0308657
													101.4	-0.0288233	-0.0288233		-0.0446453	-0.0446453		0.0309308	0.0309308
													101.5	-0.02867	-0.02867		-0.0446726	-0.0446726		0.0309957	0.0309957
													101.6	-0.0285189	-0.0285189		-0.0447	-0.0447		0.0310605	0.0310605
													101.7	-0.0283699	-0.0283699		-0.0447276	-0.0447276		0.0311251	0.0311251
													101.8	-0.0282229	-0.0282229		-0.0447554	-0.0447554		0.0311897	0.0311897
													101.9	-0.0280781	-0.0280781		-0.0447834	-0.0447834		0.0312542	0.0312542
													102	-0.0279352	-0.0279352		-0.0448115	-0.0448115		0.0313185	0.0313185
													102.1	-0.0277945	-0.0277945		-0.0448398	-0.0448398		0.0313827	0.0313827
													102.2	-0.0276557	-0.0276557		-0.0448683	-0.0448683		0.0314468	0.0314468
													102.3	-0.027519	-0.027519		-0.044897	-0.044897		0.0315108	0.0315108
													102.4	-0.0273843	-0.0273843		-0.0449258	-0.0449258		0.0315747	0.0315747
													102.5	-0.0272517	-0.0272517		-0.0449548	-0.0449548		0.0316385	0.0316385
													102.6	-0.027121	-0.027121		-0.044984	-0.044984		0.0317021	0.0317021
													102.7	-0.0269923	-0.0269923		-0.0450134	-0.0450134		0.0317656	0.0317656
													102.8	-0.0268656	-0.0268656		-0.0450429	-0.0450429		0.031829	0.031829
													102.9	-0.0267408	-0.0267408		-0.0450727	-0.0450727		0.0318923	0.0318923
													103	-0.0266181	-0.0266181		-0.0451026	-0.0451026		0.0319554	0.0319554
													103.1	-0.0264972	-0.0264972		-0.0451327	-0.0451327		0.0320185	0.0320185
													103.2	-0.0263783	-0.0263783		-0.045163	-0.045163		0.0320814	0.0320814
													103.3	-0.0262613	-0.0262613		-0.0451934	-0.0451934		0.0321442	0.0321442
													103.4	-0.0261463	-0.0261463		-0.0452241	-0.0452241		0.0322068	0.0322068
													103.5	-0.0260331	-0.0260331		-0.0452549	-0.0452549		0.0322694	0.0322694
													103.6	-0.0259218	-0.0259218		-0.0452859	-0.0452859		0.0323318	0.0323318
													103.7	-0.0258124	-0.0258124		-0.0453171	-0.0453171		0.0323941	0.0323941
													103.8	-0.0257049	-0.0257049		-0.0453485	-0.0453485		0.0324562	0.0324562
													103.9	-0.0255992	-0.0255992		-0.0453801	-0.0453801		0.0325183	0.0325183
													104	-0.0254954	-0.0254954		-0.0454119	-0.0454119		0.0325802	0.0325802
													104.1	-0.0253935	-0.0253935		-0.0454439	-0.0454439		0.032642	0.032642
													104.2	-0.0252933	-0.0252933		-0.045476	-0.045476		0.0327036	0.0327036
													104.3	-0.025195	-0.025195		-0.0455084	-0.0455084		0.0327651	0.0327651
													104.4	-0.0250985	-0.0250985		-0.0455409	-0.0455409		0.0328265	0.0328265
													104.5	-0.0250038	-0.0250038		-0.0455737	-0.0455737		0.0328878	0.0328878
													104.6	-0.0249109	-0.0249109		-0.0456066	-0.0456066		0.0329489	0.0329489
													104.7	-0.0248197	-0.0248197		-0.0456397	-0.0456397		0.0330099	0.0330099
													104.8	-0.0247303	-0.0247303		-0.045673	-0.045673		0.0330707	0.0330707
													104.9	-0.0246427	-0.0246427		-0.0457065	-0.0457065		0.0331314	0.0331314
													105	-0.0245568	-0.0245568		-0.0457403	-0.0457403		0.033192	0.033192
													105.1	-0.0244726	-0.0244726		-0.0457742	-0.0457742		0.0332525	0.0332525
													105.2	-0.0243902	-0.0243902		-0.0458083	-0.0458083		0.0333128	0.0333128
													105.3	-0.0243094	-0.0243094		-0.0458426	-0.0458426		0.0333729	0.0333729
													105.4	-0.0242304	-0.0242304		-0.0458771	-0.0458771		0.033433	0.033433
													105.5	-0.024153	-0.024153		-0.0459118	-0.0459118		0.0334929	0.0334929
													105.6	-0.0240774	-0.0240774		-0.0459467	-0.0459467		0.0335526	0.0335526
													105.7	-0.0240034	-0.0240034		-0.0459818	-0.0459818		0.0336122	0.0336122
													105.8	-0.023931	-0.023931		-0.0460171	-0.0460171		0.0336717	0.0336717
													105.9	-0.0238603	-0.0238603		-0.0460527	-0.0460527		0.0337311	0.0337311
													106	-0.0237912	-0.0237912		-0.0460884	-0.0460884		0.0337902	0.0337902
													106.1	-0.0237238	-0.0237238		-0.0461243	-0.0461243		0.0338493	0.0338493
													106.2	-0.0236579	-0.0236579		-0.0461604	-0.0461604		0.0339082	0.0339082
													106.3	-0.0235937	-0.0235937		-0.0461968	-0.0461968		0.033967	0.033967
													106.4	-0.023531	-0.023531		-0.0462333	-0.0462333		0.0340256	0.0340256
													106.5	-0.0234699	-0.0234699		-0.0462701	-0.0462701		0.034084	0.034084
													106.6	-0.0234104	-0.0234104		-0.0463071	-0.0463071		0.0341424	0.0341424
													106.7	-0.0233525	-0.0233525		-0.0463442	-0.0463442		0.0342005	0.0342005
													106.8	-0.0232961	-0.0232961		-0.0463816	-0.0463816		0.0342586	0.0342586
													106.9	-0.0232412	-0.0232412		-0.0464192	-0.0464192		0.0343165	0.0343165
													107	-0.0231878	-0.0231878		-0.046457	-0.046457		0.0343742	0.0343742
													107.1	-0.023136	-0.023136		-0.0464951	-0.0464951		0.0344318	0.0344318
													107.2	-0.0230856	-0.0230856		-0.0465333	-0.0465333		0.0344892	0.0344892
													107.3	-0.0230368	-0.0230368		-0.0465718	-0.0465718		0.0345465	0.0345465
													107.4	-0.0229894	-0.0229894		-0.0466104	-0.0466104		0.0346036	0.0346036
													107.5	-0.0229435	-0.0229435		-0.0466493	-0.0466493		0.0346606	0.0346606
													107.6	-0.022899	-0.022899		-0.0466884	-0.0466884		0.0347174	0.0347174
													107.7	-0.022856	-0.022856		-0.0467277	-0.0467277		0.0347741	0.0347741
													107.8	-0.0228144	-0.0228144		-0.0467673	-0.0467673		0.0348306	0.0348306
													107.9	-0.0227742	-0.0227742		-0.046807	-0.046807		0.0348869	0.0348869
													108	-0.0227354	-0.0227354		-0.046847	-0.046847		0.0349431	0.0349431
													108.1	-0.0226981	-0.0226981		-0.0468872	-0.0468872		0.0349992	0.0349992
													108.2	-0.0226621	-0.0226621		-0.0469276	-0.0469276		0.0350551	0.0350551
													108.3	-0.0226275	-0.0226275		-0.0469682	-0.0469682		0.0351108	0.0351108
													108.4	-0.0225943	-0.0225943		-0.0470091	-0.0470091		0.0351664	0.0351664
													108.5	-0.0225624	-0.0225624		-0.0470501	-0.0470501		0.0352218	0.0352218
													108.6	-0.0225318	-0.0225318		-0.0470914	-0.0470914		0.035277	0.035277
													108.7	-0.0225026	-0.0225026		-0.047133	-0.047133		0.0353321	0.0353321
													108.8	-0.0224747	-0.0224747		-0.0471747	-0.0471747		0.035387	0.035387
													108.9	-0.0224481	-0.0224481		-0.0472167	-0.0472167		0.0354418	0.0354418
													109	-0.0224228	-0.0224228		-0.0472589	-0.0472589		0.0354964	0.0354964
													109.1	-0.0223988	-0.0223988		-0.0473013	-0.0473013		0.0355508	0.0355508
													109.2	-0.0223761	-0.0223761		-0.047344	-0.047344		0.0356051	0.0356051
													109.3	-0.0223546	-0.0223546		-0.0473869	-0.0473869		0.0356592	0.0356592
													109.4	-0.0223344	-0.0223344		-0.04743	-0.04743		0.0357132	0.0357132
													109.5	-0.0223154	-0.0223154		-0.0474733	-0.0474733		0.0357669	0.0357669
													109.6	-0.0222976	-0.0222976		-0.0475169	-0.0475169		0.0358206	0.0358206
													109.7	-0.0222811	-0.0222811		-0.0475607	-0.0475607		0.035874	0.035874
													109.8	-0.0222657	-0.0222657		-0.0476047	-0.0476047		0.0359273	0.0359273
													109.9	-0.0222516	-0.0222516		-0.047649	-0.047649		0.0359804	0.0359804
													110	-0.0222386	-0.0222386		-0.0476935	-0.0476935		0.0360333	0.0360333
													110.1	-0.0222268	-0.0222268		-0.0477382	-0.0477382		0.0360861	0.0360861
													110.2	-0.0222162	-0.0222162		-0.0477832	-0.0477832		0.0361387	0.0361387
													110.3	-0.0222067	-0.0222067		-0.0478284	-0.0478284		0.0361911	0.0361911
													110.4	-0.0221983	-0.0221983		-0.0478738	-0.0478738		0.0362433	0.0362433
													110.5	-0.0221911	-0.0221911		-0.0479195	-0.0479195		0.0362954	0.0362954
													110.6	-0.022185	-0.022185		-0.0479654	-0.0479654		0.0363473	0.0363473
													110.7	-0.02218	-0.02218		-0.0480115	-0.0480115		0.036399	0.036399
													110.8	-0.022176	-0.022176		-0.0480579	-0.0480579		0.0364506	0.0364506
													110.9	-0.0221732	-0.0221732		-0.0481045	-0.0481045		0.036502	0.036502
													111	-0.0221714	-0.0221714		-0.0481514	-0.0481514		0.0365532	0.0365532
													111.1	-0.0221707	-0.0221707		-0.0481985	-0.0481985		0.0366042	0.0366042
													111.2	-0.022171	-0.022171		-0.0482458	-0.0482458		0.036655	0.036655
													111.3	-0.0221723	-0.0221723		-0.0482934	-0.0482934		0.0367057	0.0367057
													111.4	-0.0221747	-0.0221747		-0.0483412	-0.0483412		0.0367562	0.0367562
													111.5	-0.022178	-0.022178		-0.0483893	-0.0483893		0.0368065	0.0368065
													111.6	-0.0221824	-0.0221824		-0.0484376	-0.0484376		0.0368566	0.0368566
													111.7	-0.0221878	-0.0221878		-0.0484862	-0.0484862		0.0369065	0.0369065
													111.8	-0.0221941	-0.0221941		-0.048535	-0.048535		0.0369563	0.0369563
													111.9	-0.0222014	-0.0222014		-0.048584	-0.048584		0.0370059	0.0370059
													112	-0.0222096	-0.0222096		-0.0486333	-0.0486333		0.0370553	0.0370553
													112.1	-0.0222188	-0.0222188		-0.0486828	-0.0486828		0.0371045	0.0371045
													112.2	-0.0222289	-0.0222289		-0.0487326	-0.0487326		0.0371535	0.0371535
													112.3	-0.0222399	-0.0222399		-0.0487826	-0.0487826		0.0372024	0.0372024
													112.4	-0.0222519	-0.0222519		-0.0488329	-0.0488329		0.037251	0.037251
													112.5	-0.0222647	-0.0222647		-0.0488834	-0.0488834		0.0372995	0.0372995
													112.6	-0.0222784	-0.0222784		-0.0489342	-0.0489342		0.0373478	0.0373478
													112.7	-0.022293	-0.022293		-0.0489852	-0.0489852		0.0373958	0.0373958
													112.8	-0.0223084	-0.0223084		-0.0490365	-0.0490365		0.0374438	0.0374438
													112.9	-0.0223247	-0.0223247		-0.049088	-0.049088		0.0374915	0.0374915
													113	-0.0223418	-0.0223418		-0.0491398	-0.0491398		0.037539	0.037539
													113.1	-0.0223598	-0.0223598		-0.0491918	-0.0491918		0.0375863	0.0375863
													113.2	-0.0223785	-0.0223785		-0.0492441	-0.0492441		0.0376335	0.0376335
													113.3	-0.0223981	-0.0223981		-0.0492966	-0.0492966		0.0376804	0.0376804
													113.4	-0.0224184	-0.0224184		-0.0493494	-0.0493494		0.0377272	0.0377272
													113.5	-0.0224395	-0.0224395		-0.0494024	-0.0494024		0.0377737	0.0377737
													113.6	-0.0224614	-0.0224614		-0.0494557	-0.0494557		0.0378201	0.0378201
													113.7	-0.0224841	-0.0224841		-0.0495093	-0.0495093		0.0378663	0.0378663
													113.8	-0.0225074	-0.0225074		-0.0495631	-0.0495631		0.0379123	0.0379123
													113.9	-0.0225316	-0.0225316		-0.0496171	-0.0496171		0.0379581	0.0379581
													114	-0.0225564	-0.0225564		-0.0496715	-0.0496715		0.0380037	0.0380037
													114.1	-0.022582	-0.022582		-0.049726	-0.049726		0.038049	0.038049
													114.2	-0.0226082	-0.0226082		-0.0497809	-0.0497809		0.0380942	0.0380942
													114.3	-0.0226351	-0.0226351		-0.049836	-0.049836		0.0381392	0.0381392
													114.4	-0.0226627	-0.0226627		-0.0498913	-0.0498913		0.038184	0.038184
													114.5	-0.022691	-0.022691		-0.0499469	-0.0499469		0.0382286	0.0382286
													114.6	-0.0227199	-0.0227199		-0.0500028	-0.0500028		0.038273	0.038273
													114.7	-0.0227495	-0.0227495		-0.0500589	-0.0500589		0.0383172	0.0383172
													114.8	-0.0227797	-0.0227797		-0.0501153	-0.0501153		0.0383612	0.0383612
													114.9	-0.0228105	-0.0228105		-0.050172	-0.050172		0.038405	0.038405
													115	-0.0228419	-0.0228419		-0.0502289	-0.0502289		0.0384486	0.0384486
													115.1	-0.0228739	-0.0228739		-0.0502861	-0.0502861		0.038492	0.038492
													115.2	-0.0229065	-0.0229065		-0.0503435	-0.0503435		0.0385352	0.0385352
													115.3	-0.0229396	-0.0229396		-0.0504013	-0.0504013		0.0385782	0.0385782
													115.4	-0.0229734	-0.0229734		-0.0504592	-0.0504592		0.0386209	0.0386209
													115.5	-0.0230076	-0.0230076		-0.0505175	-0.0505175		0.0386635	0.0386635
													115.6	-0.0230424	-0.0230424		-0.050576	-0.050576		0.0387058	0.0387058
													115.7	-0.0230777	-0.0230777		-0.0506347	-0.0506347		0.038748	0.038748
													115.8	-0.0231136	-0.0231136		-0.0506938	-0.0506938		0.0387899	0.0387899
													115.9	-0.0231499	-0.0231499		-0.0507531	-0.0507531		0.0388317	0.0388317
													116	-0.0231868	-0.0231868		-0.0508127	-0.0508127		0.0388732	0.0388732
													116.1	-0.0232241	-0.0232241		-0.0508725	-0.0508725		0.0389145	0.0389145
													116.2	-0.0232619	-0.0232619		-0.0509326	-0.0509326		0.0389556	0.0389556
													116.3	-0.0233001	-0.0233001		-0.050993	-0.050993		0.0389965	0.0389965
													116.4	-0.0233388	-0.0233388		-0.0510536	-0.0510536		0.0390372	0.0390372
													116.5	-0.0233779	-0.0233779		-0.0511145	-0.0511145		0.0390777	0.0390777
													116.6	-0.0234174	-0.0234174		-0.0511757	-0.0511757		0.0391179	0.0391179
													116.7	-0.0234574	-0.0234574		-0.0512372	-0.0512372		0.039158	0.039158
													116.8	-0.0234977	-0.0234977		-0.0512989	-0.0512989		0.0391978	0.0391978
													116.9	-0.0235385	-0.0235385		-0.0513609	-0.0513609		0.0392374	0.0392374
													117	-0.0235796	-0.0235796		-0.0514232	-0.0514232		0.0392768	0.0392768
													117.1	-0.0236211	-0.0236211		-0.0514857	-0.0514857		0.039316	0.039316
													117.2	-0.0236629	-0.0236629		-0.0515486	-0.0515486		0.039355	0.039355
													117.3	-0.0237051	-0.0237051		-0.0516117	-0.0516117		0.0393937	0.0393937
													117.4	-0.0237476	-0.0237476		-0.051675	-0.051675		0.0394323	0.0394323
													117.5	-0.0237905	-0.0237905		-0.0517387	-0.0517387		0.0394706	0.0394706
													117.6	-0.0238336	-0.0238336		-0.0518026	-0.0518026		0.0395087	0.0395087
													117.7	-0.023877	-0.023877		-0.0518668	-0.0518668		0.0395466	0.0395466
													117.8	-0.0239208	-0.0239208		-0.0519313	-0.0519313		0.0395842	0.0395842
													117.9	-0.0239648	-0.0239648		-0.051996	-0.051996		0.0396217	0.0396217
													118	-0.024009	-0.024009		-0.052061	-0.052061		0.0396589	0.0396589
													118.1	-0.0240536	-0.0240536		-0.0521263	-0.0521263		0.0396959	0.0396959
													118.2	-0.0240983	-0.0240983		-0.0521919	-0.0521919		0.0397326	0.0397326
													118.3	-0.0241433	-0.0241433		-0.0522578	-0.0522578		0.0397692	0.0397692
													118.4	-0.0241886	-0.0241886		-0.0523239	-0.0523239		0.0398055	0.0398055
													118.5	-0.024234	-0.024234		-0.0523903	-0.0523903		0.0398416	0.0398416
													118.6	-0.0242796	-0.0242796		-0.052457	-0.052457		0.0398775	0.0398775
													118.7	-0.0243254	-0.0243254		-0.052524	-0.052524		0.0399131	0.0399131
													118.8	-0.0243714	-0.0243714		-0.0525912	-0.0525912		0.0399486	0.0399486
													118.9	-0.0244176	-0.0244176		-0.0526588	-0.0526588		0.0399837	0.0399837
													119	-0.0244639	-0.0244639		-0.0527266	-0.0527266		0.0400187	0.0400187
													119.1	-0.0245103	-0.0245103		-0.0527947	-0.0527947		0.0400535	0.0400535
													119.2	-0.0245569	-0.0245569		-0.0528631	-0.0528631		0.040088	0.040088
													119.3	-0.0246036	-0.0246036		-0.0529317	-0.0529317		0.0401223	0.0401223
													119.4	-0.0246504	-0.0246504		-0.0530007	-0.0530007		0.0401563	0.0401563
													119.5	-0.0246973	-0.0246973		-0.0530699	-0.0530699		0.0401901	0.0401901
													119.6	-0.0247443	-0.0247443		-0.0531394	-0.0531394		0.0402237	0.0402237
													119.7	-0.0247914	-0.0247914		-0.0532092	-0.0532092		0.0402571	0.0402571
													119.8	-0.0248385	-0.0248385		-0.0532793	-0.0532793		0.0402902	0.0402902
													119.9	-0.0248857	-0.0248857		-0.0533496	-0.0533496		0.0403231	0.0403231
													120	-0.0249329	-0.0249329		-0.0534203	-0.0534203		0.0403558	0.0403558
													120.1	-0.0249802	-0.0249802		-0.0534912	-0.0534912		0.0403882	0.0403882
													120.2	-0.0250275	-0.0250275		-0.0535624	-0.0535624		0.0404204	0.0404204
													120.3	-0.0250747	-0.0250747		-0.0536339	-0.0536339		0.0404524	0.0404524
													120.4	-0.025122	-0.025122		-0.0537057	-0.0537057		0.0404841	0.0404841
													120.5	-0.0251693	-0.0251693		-0.0537778	-0.0537778		0.0405156	0.0405156
													120.6	-0.0252166	-0.0252166		-0.0538502	-0.0538502		0.0405469	0.0405469
													120.7	-0.0252638	-0.0252638		-0.0539228	-0.0539228		0.0405779	0.0405779
													120.8	-0.025311	-0.025311		-0.0539958	-0.0539958		0.0406087	0.0406087
													120.9	-0.0253582	-0.0253582		-0.054069	-0.054069		0.0406392	0.0406392
													121	-0.0254052	-0.0254052		-0.0541425	-0.0541425		0.0406695	0.0406695
													121.1	-0.0254522	-0.0254522		-0.0542163	-0.0542163		0.0406996	0.0406996
													121.2	-0.0254991	-0.0254991		-0.0542904	-0.0542904		0.0407294	0.0407294
													121.3	-0.0255459	-0.0255459		-0.0543648	-0.0543648		0.040759	0.040759
													121.4	-0.0255926	-0.0255926		-0.0544395	-0.0544395		0.0407884	0.0407884
													121.5	-0.0256392	-0.0256392		-0.0545144	-0.0545144		0.0408175	0.0408175
													121.6	-0.0256857	-0.0256857		-0.0545897	-0.0545897		0.0408463	0.0408463
													121.7	-0.025732	-0.025732		-0.0546652	-0.0546652		0.040875	0.040875
													121.8	-0.0257782	-0.0257782		-0.054741	-0.054741		0.0409034	0.0409034
													121.9	-0.0258242	-0.0258242		-0.0548172	-0.0548172		0.0409315	0.0409315
													122	-0.0258701	-0.0258701		-0.0548936	-0.0548936		0.0409594	0.0409594
													122.1	-0.0259157	-0.0259157		-0.0549703	-0.0549703		0.040987	0.040987
													122.2	-0.0259612	-0.0259612		-0.0550473	-0.0550473		0.0410144	0.0410144
													122.3	-0.0260065	-0.0260065		-0.0551246	-0.0551246		0.0410416	0.0410416
													122.4	-0.0260515	-0.0260515		-0.0552022	-0.0552022		0.0410685	0.0410685
													122.5	-0.0260964	-0.0260964		-0.05528	-0.05528		0.0410952	0.0410952
													122.6	-0.026141	-0.026141		-0.0553582	-0.0553582		0.0411216	0.0411216
													122.7	-0.0261853	-0.0261853		-0.0554367	-0.0554367		0.0411478	0.0411478
													122.8	-0.0262295	-0.0262295		-0.0555154	-0.0555154		0.0411737	0.0411737
													122.9	-0.0262733	-0.0262733		-0.0555945	-0.0555945		0.0411994	0.0411994
													123	-0.0263169	-0.0263169		-0.0556738	-0.0556738		0.0412248	0.0412248
													123.1	-0.0263602	-0.0263602		-0.0557535	-0.0557535		0.04125	0.04125
													123.2	-0.0264032	-0.0264032		-0.0558334	-0.0558334		0.0412749	0.0412749
													123.3	-0.0264459	-0.0264459		-0.0559136	-0.0559136		0.0412996	0.0412996
													123.4	-0.0264883	-0.0264883		-0.0559942	-0.0559942		0.041324	0.041324
													123.5	-0.0265303	-0.0265303		-0.056075	-0.056075		0.0413482	0.0413482
													123.6	-0.026572	-0.026572		-0.0561561	-0.0561561		0.0413721	0.0413721
													123.7	-0.0266134	-0.0266134		-0.0562375	-0.0562375		0.0413958	0.0413958
													123.8	-0.0266545	-0.0266545		-0.0563192	-0.0563192		0.0414192	0.0414192
													123.9	-0.0266951	-0.0266951		-0.0564012	-0.0564012		0.0414424	0.0414424
													124	-0.0267354	-0.0267354		-0.0564835	-0.0564835		0.0414653	0.0414653
													124.1	-0.0267753	-0.0267753		-0.0565661	-0.0565661		0.041488	0.041488
													124.2	-0.0268149	-0.0268149		-0.056649	-0.056649		0.0415104	0.0415104
													124.3	-0.026854	-0.026854		-0.0567322	-0.0567322		0.0415325	0.0415325
													124.4	-0.0268927	-0.0268927		-0.0568157	-0.0568157		0.0415544	0.0415544
													124.5	-0.026931	-0.026931		-0.0568995	-0.0568995		0.041576	0.041576
													124.6	-0.0269688	-0.0269688		-0.0569836	-0.0569836		0.0415974	0.0415974
													124.7	-0.0270062	-0.0270062		-0.0570679	-0.0570679		0.0416185	0.0416185
													124.8	-0.0270432	-0.0270432		-0.0571526	-0.0571526		0.0416394	0.0416394
													124.9	-0.0270797	-0.0270797		-0.0572376	-0.0572376		0.04166	0.04166
													125	-0.0271157	-0.0271157		-0.0573229	-0.0573229		0.0416803	0.0416803
													125.1	-0.0271512	-0.0271512		-0.0574084	-0.0574084		0.0417004	0.0417004
													125.2	-0.0271863	-0.0271863		-0.0574943	-0.0574943		0.0417203	0.0417203
													125.3	-0.0272208	-0.0272208		-0.0575805	-0.0575805		0.0417398	0.0417398
													125.4	-0.0272549	-0.0272549		-0.057667	-0.057667		0.0417591	0.0417591
													125.5	-0.0272884	-0.0272884		-0.0577537	-0.0577537		0.0417782	0.0417782
													125.6	-0.0273214	-0.0273214		-0.0578408	-0.0578408		0.041797	0.041797
													125.7	-0.0273539	-0.0273539		-0.0579282	-0.0579282		0.0418155	0.0418155
													125.8	-0.0273858	-0.0273858		-0.0580158	-0.0580158		0.0418337	0.0418337
													125.9	-0.0274172	-0.0274172		-0.0581038	-0.0581038		0.0418517	0.0418517
													126	-0.027448	-0.027448		-0.0581921	-0.0581921		0.0418695	0.0418695
													126.1	-0.0274782	-0.0274782		-0.0582807	-0.0582807		0.041887	0.041887
													126.2	-0.0275079	-0.0275079		-0.0583695	-0.0583695		0.0419042	0.0419042
													126.3	-0.0275369	-0.0275369		-0.0584587	-0.0584587		0.0419211	0.0419211
													126.4	-0.0275654	-0.0275654		-0.0585482	-0.0585482		0.0419378	0.0419378
													126.5	-0.0275932	-0.0275932		-0.0586379	-0.0586379		0.0419542	0.0419542
													126.6	-0.0276204	-0.0276204		-0.058728	-0.058728		0.0419703	0.0419703
													126.7	-0.027647	-0.027647		-0.0588184	-0.0588184		0.0419862	0.0419862
													126.8	-0.027673	-0.027673		-0.0589091	-0.0589091		0.0420018	0.0420018
													126.9	-0.0276983	-0.0276983		-0.059	-0.059		0.0420172	0.0420172
													127	-0.0277229	-0.0277229		-0.0590913	-0.0590913		0.0420323	0.0420323
													127.1	-0.0277469	-0.0277469		-0.0591829	-0.0591829		0.0420471	0.0420471
													127.2	-0.0277702	-0.0277702		-0.0592748	-0.0592748		0.0420616	0.0420616
													127.3	-0.0277929	-0.0277929		-0.0593669	-0.0593669		0.0420759	0.0420759
													127.4	-0.0278148	-0.0278148		-0.0594594	-0.0594594		0.0420899	0.0420899
													127.5	-0.0278361	-0.0278361		-0.0595522	-0.0595522		0.0421036	0.0421036
													127.6	-0.0278566	-0.0278566		-0.0596453	-0.0596453		0.0421171	0.0421171
													127.7	-0.0278764	-0.0278764		-0.0597387	-0.0597387		0.0421303	0.0421303
													127.8	-0.0278955	-0.0278955		-0.0598324	-0.0598324		0.0421432	0.0421432
													127.9	-0.0279139	-0.0279139		-0.0599263	-0.0599263		0.0421558	0.0421558
													128	-0.0279315	-0.0279315		-0.0600206	-0.0600206		0.0421682	0.0421682
													128.1	-0.0279484	-0.0279484		-0.0601152	-0.0601152		0.0421803	0.0421803
													128.2	-0.0279645	-0.0279645		-0.0602101	-0.0602101		0.0421922	0.0421922
													128.3	-0.0279798	-0.0279798		-0.0603053	-0.0603053		0.0422037	0.0422037
													128.4	-0.0279944	-0.0279944		-0.0604008	-0.0604008		0.042215	0.042215
													128.5	-0.0280082	-0.0280082		-0.0604966	-0.0604966		0.042226	0.042226
													128.6	-0.0280212	-0.0280212		-0.0605927	-0.0605927		0.0422368	0.0422368
													128.7	-0.0280334	-0.0280334		-0.0606891	-0.0606891		0.0422472	0.0422472
													128.8	-0.0280447	-0.0280447		-0.0607858	-0.0607858		0.0422574	0.0422574
													128.9	-0.0280553	-0.0280553		-0.0608828	-0.0608828		0.0422673	0.0422673
													129	-0.028065	-0.028065		-0.0609802	-0.0609802		0.042277	0.042277
													129.1	-0.0280739	-0.0280739		-0.0610778	-0.0610778		0.0422863	0.0422863
													129.2	-0.028082	-0.028082		-0.0611757	-0.0611757		0.0422954	0.0422954
													129.3	-0.0280892	-0.0280892		-0.0612739	-0.0612739		0.0423042	0.0423042
													129.4	-0.0280956	-0.0280956		-0.0613724	-0.0613724		0.0423128	0.0423128
													129.5	-0.0281011	-0.0281011		-0.0614713	-0.0614713		0.042321	0.042321
													129.6	-0.0281057	-0.0281057		-0.0615704	-0.0615704		0.042329	0.042329
													129.7	-0.0281094	-0.0281094		-0.0616698	-0.0616698		0.0423367	0.0423367
													129.8	-0.0281122	-0.0281122		-0.0617695	-0.0617695		0.0423441	0.0423441
													129.9	-0.0281142	-0.0281142		-0.0618696	-0.0618696		0.0423513	0.0423513
													130	-0.0281152	-0.0281152		-0.0619699	-0.0619699		0.0423581	0.0423581
													130.1	-0.0281154	-0.0281154		-0.0620705	-0.0620705		0.0423647	0.0423647
													130.2	-0.0281146	-0.0281146		-0.0621715	-0.0621715		0.042371	0.042371
													130.3	-0.0281129	-0.0281129		-0.0622727	-0.0622727		0.042377	0.042377
													130.4	-0.0281102	-0.0281102		-0.0623743	-0.0623743		0.0423828	0.0423828
													130.5	-0.0281066	-0.0281066		-0.0624761	-0.0624761		0.0423883	0.0423883
													130.6	-0.0281021	-0.0281021		-0.0625782	-0.0625782		0.0423934	0.0423934
													130.7	-0.0280965	-0.0280965		-0.0626807	-0.0626807		0.0423983	0.0423983
													130.8	-0.0280901	-0.0280901		-0.0627834	-0.0627834		0.0424029	0.0424029
													130.9	-0.0280826	-0.0280826		-0.0628865	-0.0628865		0.0424073	0.0424073
													131	-0.0280742	-0.0280742		-0.0629898	-0.0629898		0.0424113	0.0424113
													131.1	-0.0280648	-0.0280648		-0.0630935	-0.0630935		0.0424151	0.0424151
													131.2	-0.0280544	-0.0280544		-0.0631975	-0.0631975		0.0424186	0.0424186
													131.3	-0.028043	-0.028043		-0.0633017	-0.0633017		0.0424218	0.0424218
													131.4	-0.0280306	-0.0280306		-0.0634063	-0.0634063		0.0424247	0.0424247
													131.5	-0.0280171	-0.0280171		-0.0635111	-0.0635111		0.0424273	0.0424273
													131.6	-0.0280027	-0.0280027		-0.0636163	-0.0636163		0.0424297	0.0424297
													131.7	-0.0279872	-0.0279872		-0.0637218	-0.0637218		0.0424318	0.0424318
													131.8	-0.0279707	-0.0279707		-0.0638275	-0.0638275		0.0424335	0.0424335
													131.9	-0.0279531	-0.0279531		-0.0639336	-0.0639336		0.042435	0.042435
													132	-0.0279345	-0.0279345		-0.0640399	-0.0640399		0.0424362	0.0424362
													132.1	-0.0279148	-0.0279148		-0.0641466	-0.0641466		0.0424372	0.0424372
													132.2	-0.0278941	-0.0278941		-0.0642536	-0.0642536		0.0424378	0.0424378
													132.3	-0.0278723	-0.0278723		-0.0643608	-0.0643608		0.0424382	0.0424382
													132.4	-0.0278494	-0.0278494		-0.0644684	-0.0644684		0.0424382	0.0424382
													132.5	-0.0278254	-0.0278254		-0.0645763	-0.0645763		0.042438	0.042438
													132.6	-0.0278003	-0.0278003		-0.0646844	-0.0646844		0.0424375	0.0424375
													132.7	-0.0277742	-0.0277742		-0.0647929	-0.0647929		0.0424367	0.0424367
													132.8	-0.0277469	-0.0277469		-0.0649017	-0.0649017		0.0424356	0.0424356
													132.9	-0.0277185	-0.0277185		-0.0650107	-0.0650107		0.0424342	0.0424342
													133	-0.027689	-0.027689		-0.0651201	-0.0651201		0.0424325	0.0424325
													133.1	-0.0276584	-0.0276584		-0.0652298	-0.0652298		0.0424306	0.0424306
													133.2	-0.0276267	-0.0276267		-0.0653397	-0.0653397		0.0424283	0.0424283
													133.3	-0.0275938	-0.0275938		-0.06545	-0.06545		0.0424258	0.0424258
													133.4	-0.0275598	-0.0275598		-0.0655606	-0.0655606		0.042423	0.042423
													133.5	-0.0275246	-0.0275246		-0.0656714	-0.0656714		0.0424199	0.0424199
													133.6	-0.0274883	-0.0274883		-0.0657826	-0.0657826		0.0424165	0.0424165
													133.7	-0.0274508	-0.0274508		-0.065894	-0.065894		0.0424128	0.0424128
													133.8	-0.0274121	-0.0274121		-0.0660058	-0.0660058		0.0424088	0.0424088
													133.9	-0.0273723	-0.0273723		-0.0661179	-0.0661179		0.0424045	0.0424045
													134	-0.0273313	-0.0273313		-0.0662302	-0.0662302		0.0424	0.0424
													134.1	-0.0272891	-0.0272891		-0.0663429	-0.0663429		0.0423951	0.0423951
													134.2	-0.0272457	-0.0272457		-0.0664558	-0.0664558		0.04239	0.04239
													134.3	-0.0272011	-0.0272011		-0.066569	-0.066569		0.0423845	0.0423845
													134.4	-0.0271553	-0.0271553		-0.0666826	-0.0666826		0.0423788	0.0423788
													134.5	-0.0271083	-0.0271083		-0.0667964	-0.0667964		0.0423728	0.0423728
													134.6	-0.0270601	-0.0270601		-0.0669106	-0.0669106		0.0423664	0.0423664
													134.7	-0.0270107	-0.0270107		-0.067025	-0.067025		0.0423598	0.0423598
													134.8	-0.02696	-0.02696		-0.0671397	-0.0671397		0.0423529	0.0423529
													134.9	-0.0269082	-0.0269082		-0.0672547	-0.0672547		0.0423457	0.0423457
													135	-0.026855	-0.026855		-0.0673701	-0.0673701		0.0423382	0.0423382
													135.1	-0.0268007	-0.0268007		-0.0674857	-0.0674857		0.0423305	0.0423305
													135.2	-0.0267451	-0.0267451		-0.0676016	-0.0676016		0.0423224	0.0423224
													135.3	-0.0266882	-0.0266882		-0.0677178	-0.0677178		0.042314	0.042314
													135.4	-0.0266301	-0.0266301		-0.0678343	-0.0678343		0.0423053	0.0423053
													135.5	-0.0265707	-0.0265707		-0.0679511	-0.0679511		0.0422964	0.0422964
													135.6	-0.0265101	-0.0265101		-0.0680682	-0.0680682		0.0422871	0.0422871
													135.7	-0.0264482	-0.0264482		-0.0681855	-0.0681855		0.0422776	0.0422776
													135.8	-0.026385	-0.026385		-0.0683032	-0.0683032		0.0422677	0.0422677
													135.9	-0.0263205	-0.0263205		-0.0684212	-0.0684212		0.0422576	0.0422576
													136	-0.0262547	-0.0262547		-0.0685394	-0.0685394		0.0422472	0.0422472
													136.1	-0.0261877	-0.0261877		-0.068658	-0.068658		0.0422364	0.0422364
													136.2	-0.0261193	-0.0261193		-0.0687768	-0.0687768		0.0422254	0.0422254
													136.3	-0.0260497	-0.0260497		-0.068896	-0.068896		0.0422141	0.0422141
													136.4	-0.0259787	-0.0259787		-0.0690154	-0.0690154		0.0422025	0.0422025
													136.5	-0.0259064	-0.0259064		-0.0691351	-0.0691351		0.0421905	0.0421905
													136.6	-0.0258328	-0.0258328		-0.0692552	-0.0692552		0.0421783	0.0421783
													136.7	-0.0257579	-0.0257579		-0.0693755	-0.0693755		0.0421658	0.0421658
													136.8	-0.0256817	-0.0256817		-0.0694961	-0.0694961		0.042153	0.042153
													136.9	-0.0256041	-0.0256041		-0.0696169	-0.0696169		0.0421399	0.0421399
													137	-0.0255252	-0.0255252		-0.0697381	-0.0697381		0.0421265	0.0421265
													137.1	-0.0254449	-0.0254449		-0.0698596	-0.0698596		0.0421128	0.0421128
													137.2	-0.0253634	-0.0253634		-0.0699813	-0.0699813		0.0420988	0.0420988
													137.3	-0.0252804	-0.0252804		-0.0701034	-0.0701034		0.0420845	0.0420845
													137.4	-0.0251961	-0.0251961		-0.0702257	-0.0702257		0.04207	0.04207
													137.5	-0.0251105	-0.0251105		-0.0703484	-0.0703484		0.0420551	0.0420551
													137.6	-0.0250235	-0.0250235		-0.0704713	-0.0704713		0.0420399	0.0420399
													137.7	-0.0249351	-0.0249351		-0.0705945	-0.0705945		0.0420244	0.0420244
													137.8	-0.0248454	-0.0248454		-0.070718	-0.070718		0.0420086	0.0420086
													137.9	-0.0247542	-0.0247542		-0.0708417	-0.0708417		0.0419925	0.0419925
													138	-0.0246618	-0.0246618		-0.0709658	-0.0709658		0.0419762	0.0419762
													138.1	-0.0245679	-0.0245679		-0.0710901	-0.0710901		0.0419595	0.0419595
													138.2	-0.0244726	-0.0244726		-0.0712148	-0.0712148		0.0419425	0.0419425
													138.3	-0.024376	-0.024376		-0.0713397	-0.0713397		0.0419252	0.0419252
													138.4	-0.0242779	-0.0242779		-0.0714649	-0.0714649		0.0419077	0.0419077
													138.5	-0.0241785	-0.0241785		-0.0715904	-0.0715904		0.0418898	0.0418898
													138.6	-0.0240777	-0.0240777		-0.0717162	-0.0717162		0.0418716	0.0418716
													138.7	-0.0239754	-0.0239754		-0.0718422	-0.0718422		0.0418531	0.0418531
													138.8	-0.0238718	-0.0238718		-0.0719686	-0.0719686		0.0418344	0.0418344
													138.9	-0.0237667	-0.0237667		-0.0720952	-0.0720952		0.0418153	0.0418153
													139	-0.0236603	-0.0236603		-0.0722221	-0.0722221		0.0417959	0.0417959
													139.1	-0.0235524	-0.0235524		-0.0723493	-0.0723493		0.0417763	0.0417763
													139.2	-0.0234431	-0.0234431		-0.0724768	-0.0724768		0.0417563	0.0417563
													139.3	-0.0233324	-0.0233324		-0.0726046	-0.0726046		0.041736	0.041736
													139.4	-0.0232202	-0.0232202		-0.0727326	-0.0727326		0.0417155	0.0417155
													139.5	-0.0231066	-0.0231066		-0.0728609	-0.0728609		0.0416946	0.0416946
													139.6	-0.0229916	-0.0229916		-0.0729895	-0.0729895		0.0416734	0.0416734
													139.7	-0.0228752	-0.0228752		-0.0731184	-0.0731184		0.0416519	0.0416519
													139.8	-0.0227573	-0.0227573		-0.0732476	-0.0732476		0.0416302	0.0416302
													139.9	-0.0226379	-0.0226379		-0.073377	-0.073377		0.0416081	0.0416081
													140	-0.0225171	-0.0225171		-0.0735068	-0.0735068		0.0415857	0.0415857
													140.1	-0.0223949	-0.0223949		-0.0736368	-0.0736368		0.0415631	0.0415631
													140.2	-0.0222712	-0.0222712		-0.073767	-0.073767		0.0415401	0.0415401
													140.3	-0.0221461	-0.0221461		-0.0738976	-0.0738976		0.0415168	0.0415168
													140.4	-0.0220195	-0.0220195		-0.0740284	-0.0740284		0.0414933	0.0414933
													140.5	-0.0218915	-0.0218915		-0.0741595	-0.0741595		0.0414694	0.0414694
													140.6	-0.021762	-0.021762		-0.0742909	-0.0742909		0.0414452	0.0414452
													140.7	-0.021631	-0.021631		-0.0744226	-0.0744226		0.0414207	0.0414207
													140.8	-0.0214986	-0.0214986		-0.0745545	-0.0745545		0.041396	0.041396
													140.9	-0.0213647	-0.0213647		-0.0746868	-0.0746868		0.0413709	0.0413709
													141	-0.0212293	-0.0212293		-0.0748193	-0.0748193		0.0413455	0.0413455
													141.1	-0.0210924	-0.0210924		-0.074952	-0.074952		0.0413198	0.0413198
													141.2	-0.0209541	-0.0209541		-0.0750851	-0.0750851		0.0412939	0.0412939
													141.3	-0.0208143	-0.0208143		-0.0752184	-0.0752184		0.0412676	0.0412676
													141.4	-0.020673	-0.020673		-0.075352	-0.075352		0.041241	0.041241
													141.5	-0.0205303	-0.0205303		-0.0754858	-0.0754858		0.0412141	0.0412141
													141.6	-0.020386	-0.020386		-0.07562	-0.07562		0.0411869	0.0411869
													141.7	-0.0202403	-0.0202403		-0.0757544	-0.0757544		0.0411595	0.0411595
													141.8	-0.020093	-0.020093		-0.075889	-0.075889		0.0411317	0.0411317
													141.9	-0.0199443	-0.0199443		-0.076024	-0.076024		0.0411036	0.0411036
													142	-0.0197941	-0.0197941		-0.0761592	-0.0761592		0.0410752	0.0410752
													142.1	-0.0196424	-0.0196424		-0.0762947	-0.0762947		0.0410465	0.0410465
													142.2	-0.0194892	-0.0194892		-0.0764304	-0.0764304		0.0410175	0.0410175
													142.3	-0.0193346	-0.0193346		-0.0765665	-0.0765665		0.0409882	0.0409882
													142.4	-0.0191784	-0.0191784		-0.0767028	-0.0767028		0.0409587	0.0409587
													142.5	-0.0190207	-0.0190207		-0.0768393	-0.0768393		0.0409288	0.0409288
													142.6	-0.0188615	-0.0188615		-0.0769761	-0.0769761		0.0408986	0.0408986
													142.7	-0.0187008	-0.0187008		-0.0771132	-0.0771132		0.0408681	0.0408681
													142.8	-0.0185386	-0.0185386		-0.0772506	-0.0772506		0.0408373	0.0408373
													142.9	-0.0183749	-0.0183749		-0.0773882	-0.0773882		0.0408062	0.0408062
													143	-0.0182097	-0.0182097		-0.0775261	-0.0775261		0.0407748	0.0407748
													143.1	-0.018043	-0.018043		-0.0776642	-0.0776642		0.0407431	0.0407431
													143.2	-0.0178747	-0.0178747		-0.0778027	-0.0778027		0.0407111	0.0407111
													143.3	-0.017705	-0.017705		-0.0779413	-0.0779413		0.0406788	0.0406788
													143.4	-0.0175338	-0.0175338		-0.0780803	-0.0780803		0.0406462	0.0406462
													143.5	-0.017361	-0.017361		-0.0782195	-0.0782195		0.0406133	0.0406133
													143.6	-0.0171867	-0.0171867		-0.078359	-0.078359		0.0405801	0.0405801
													143.7	-0.0170109	-0.0170109		-0.0784987	-0.0784987		0.0405466	0.0405466
													143.8	-0.0168336	-0.0168336		-0.0786387	-0.0786387		0.0405128	0.0405128
													143.9	-0.0166548	-0.0166548		-0.0787789	-0.0787789		0.0404788	0.0404788
													144	-0.0164745	-0.0164745		-0.0789194	-0.0789194		0.0404444	0.0404444
													144.1	-0.0162926	-0.0162926		-0.0790602	-0.0790602		0.0404097	0.0404097
													144.2	-0.0161093	-0.0161093		-0.0792012	-0.0792012		0.0403747	0.0403747
													144.3	-0.0159244	-0.0159244		-0.0793425	-0.0793425		0.0403394	0.0403394
													144.4	-0.015738	-0.015738		-0.079484	-0.079484		0.0403038	0.0403038
													144.5	-0.0155501	-0.0155501		-0.0796258	-0.0796258		0.0402679	0.0402679
													144.6	-0.0153606	-0.0153606		-0.0797679	-0.0797679		0.0402317	0.0402317
													144.7	-0.0151697	-0.0151697		-0.0799102	-0.0799102		0.0401952	0.0401952
													144.8	-0.0149772	-0.0149772		-0.0800528	-0.0800528		0.0401584	0.0401584
													144.9	-0.0147832	-0.0147832		-0.0801956	-0.0801956		0.0401213	0.0401213
													145	-0.0145877	-0.0145877		-0.0803386	-0.0803386		0.0400839	0.0400839
													145.1	-0.0143906	-0.0143906		-0.080482	-0.080482		0.0400462	0.0400462
													145.2	-0.014192	-0.014192		-0.0806255	-0.0806255		0.0400082	0.0400082
													145.3	-0.013992	-0.013992		-0.0807694	-0.0807694		0.0399699	0.0399699
													145.4	-0.0137904	-0.0137904		-0.0809135	-0.0809135		0.0399313	0.0399313
													145.5	-0.0135872	-0.0135872		-0.0810578	-0.0810578		0.0398924	0.0398924
													145.6	-0.0133826	-0.0133826		-0.0812024	-0.0812024		0.0398532	0.0398532
													145.7	-0.0131764	-0.0131764		-0.0813472	-0.0813472		0.0398138	0.0398138
													145.8	-0.0129687	-0.0129687		-0.0814923	-0.0814923		0.039774	0.039774
													145.9	-0.0127595	-0.0127595		-0.0816376	-0.0816376		0.0397339	0.0397339
													146	-0.0125488	-0.0125488		-0.0817832	-0.0817832		0.0396935	0.0396935
													146.1	-0.0123366	-0.0123366		-0.081929	-0.081929		0.0396528	0.0396528
													146.2	-0.0121228	-0.0121228		-0.082075	-0.082075		0.0396118	0.0396118
													146.3	-0.0119075	-0.0119075		-0.0822214	-0.0822214		0.0395706	0.0395706
													146.4	-0.0116907	-0.0116907		-0.0823679	-0.0823679		0.039529	0.039529
													146.5	-0.0114724	-0.0114724		-0.0825147	-0.0825147		0.0394871	0.0394871
													146.6	-0.0112526	-0.0112526		-0.0826618	-0.0826618		0.039445	0.039445
													146.7	-0.0110312	-0.0110312		-0.0828091	-0.0828091		0.0394025	0.0394025
													146.8	-0.0108084	-0.0108084		-0.0829566	-0.0829566		0.0393597	0.0393597
													146.9	-0.010584	-0.010584		-0.0831044	-0.0831044		0.0393167	0.0393167
													147	-0.0103581	-0.0103581		-0.0832524	-0.0832524		0.0392733	0.0392733
													147.1	-0.0101307	-0.0101307		-0.0834006	-0.0834006		0.0392297	0.0392297
													147.2	-0.00990183	-0.00990183		-0.0835491	-0.0835491		0.0391857	0.0391857
													147.3	-0.00967142	-0.00967142		-0.0836978	-0.0836978		0.0391415	0.0391415
													147.4	-0.0094395	-0.0094395		-0.0838468	-0.0838468		0.0390969	0.0390969
													147.5	-0.00920607	-0.00920607		-0.083996	-0.083996		0.0390521	0.0390521
													147.6	-0.00897114	-0.00897114		-0.0841455	-0.0841455		0.039007	0.039007
													147.7	-0.0087347	-0.0087347		-0.0842951	-0.0842951		0.0389615	0.0389615
													147.8	-0.00849676	-0.00849676		-0.0844451	-0.0844451		0.0389158	0.0389158
													147.9	-0.00825732	-0.00825732		-0.0845952	-0.0845952		0.0388698	0.0388698
													148	-0.00801638	-0.00801638		-0.0847456	-0.0847456		0.0388235	0.0388235
													148.1	-0.00777395	-0.00777395		-0.0848962	-0.0848962		0.0387769	0.0387769
													148.2	-0.00753001	-0.00753001		-0.0850471	-0.0850471		0.03873	0.03873
													148.3	-0.00728458	-0.00728458		-0.0851982	-0.0851982		0.0386828	0.0386828
													148.4	-0.00703766	-0.00703766		-0.0853495	-0.0853495		0.0386353	0.0386353
													148.5	-0.00678925	-0.00678925		-0.085501	-0.085501		0.0385875	0.0385875
													148.6	-0.00653934	-0.00653934		-0.0856528	-0.0856528		0.0385395	0.0385395
													148.7	-0.00628795	-0.00628795		-0.0858048	-0.0858048		0.0384911	0.0384911
													148.8	-0.00603508	-0.00603508		-0.085957	-0.085957		0.0384424	0.0384424
													148.9	-0.00578071	-0.00578071		-0.0861095	-0.0861095		0.0383935	0.0383935
													149	-0.00552487	-0.00552487		-0.0862622	-0.0862622		0.0383442	0.0383442
													149.1	-0.00526755	-0.00526755		-0.0864151	-0.0864151		0.0382947	0.0382947
													149.2	-0.00500875	-0.00500875		-0.0865682	-0.0865682		0.0382449	0.0382449
													149.3	-0.00474847	-0.00474847		-0.0867216	-0.0867216		0.0381947	0.0381947
													149.4	-0.00448672	-0.00448672		-0.0868752	-0.0868752		0.0381443	0.0381443
													149.5	-0.0042235	-0.0042235		-0.087029	-0.087029		0.0380936	0.0380936
													149.6	-0.00395882	-0.00395882		-0.0871831	-0.0871831		0.0380426	0.0380426
													149.7	-0.00369266	-0.00369266		-0.0873373	-0.0873373		0.0379913	0.0379913
													149.8	-0.00342504	-0.00342504		-0.0874918	-0.0874918		0.0379398	0.0379398
													149.9	-0.00315597	-0.00315597		-0.0876465	-0.0876465		0.0378879	0.0378879
													150	-0.00288543	-0.00288543		-0.0878014	-0.0878014		0.0378357	0.0378357
													150.1	-0.00261343	-0.00261343		-0.0879566	-0.0879566		0.0377833	0.0377833
													150.2	-0.00233999	-0.00233999		-0.0881119	-0.0881119		0.0377306	0.0377306
													150.3	-0.00206509	-0.00206509		-0.0882675	-0.0882675		0.0376775	0.0376775
													150.4	-0.00178874	-0.00178874		-0.0884233	-0.0884233		0.0376242	0.0376242
													150.5	-0.00151095	-0.00151095		-0.0885793	-0.0885793		0.0375706	0.0375706
													150.6	-0.00123172	-0.00123172		-0.0887355	-0.0887355		0.0375167	0.0375167
													150.7	-0.000951051	-0.000951051		-0.088892	-0.088892		0.0374625	0.0374625
													150.8	-0.000668944	-0.000668944		-0.0890486	-0.0890486		0.0374081	0.0374081
													150.9	-0.000385404	-0.000385404		-0.0892055	-0.0892055		0.0373533	0.0373533
													151	-0.000100433	-0.000100433		-0.0893626	-0.0893626		0.0372983	0.0372983
													151.1	0.000185964	0.000185964		-0.0895199	-0.0895199		0.0372429	0.0372429
													151.2	0.000473784	0.000473784		-0.0896774	-0.0896774		0.0371873	0.0371873
													151.3	0.000763025	0.000763025		-0.0898351	-0.0898351		0.0371314	0.0371314
													151.4	0.00105368	0.00105368		-0.089993	-0.089993		0.0370752	0.0370752
													151.5	0.00134575	0.00134575		-0.0901511	-0.0901511		0.0370188	0.0370188
													151.6	0.00163924	0.00163924		-0.0903095	-0.0903095		0.036962	0.036962
													151.7	0.00193413	0.00193413		-0.090468	-0.090468		0.036905	0.036905
													151.8	0.00223042	0.00223042		-0.0906268	-0.0906268		0.0368476	0.0368476
													151.9	0.00252811	0.00252811		-0.0907857	-0.0907857		0.03679	0.03679
													152	0.0028272	0.0028272		-0.0909449	-0.0909449		0.0367321	0.0367321
													152.1	0.00312768	0.00312768		-0.0911043	-0.0911043		0.036674	0.036674
													152.2	0.00342954	0.00342954		-0.0912638	-0.0912638		0.0366155	0.0366155
													152.3	0.0037328	0.0037328		-0.0914236	-0.0914236		0.0365567	0.0365567
													152.4	0.00403743	0.00403743		-0.0915836	-0.0915836		0.0364977	0.0364977
													152.5	0.00434344	0.00434344		-0.0917438	-0.0917438		0.0364384	0.0364384
													152.6	0.00465083	0.00465083		-0.0919041	-0.0919041		0.0363788	0.0363788
													152.7	0.00495958	0.00495958		-0.0920647	-0.0920647		0.0363189	0.0363189
													152.8	0.0052697	0.0052697		-0.0922255	-0.0922255		0.0362588	0.0362588
													152.9	0.00558118	0.00558118		-0.0923864	-0.0923864		0.0361984	0.0361984
													153	0.00589402	0.00589402		-0.0925476	-0.0925476		0.0361376	0.0361376
													153.1	0.00620821	0.00620821		-0.092709	-0.092709		0.0360766	0.0360766
													153.2	0.00652375	0.00652375		-0.0928705	-0.0928705		0.0360154	0.0360154
													153.3	0.00684063	0.00684063		-0.0930323	-0.0930323		0.0359538	0.0359538
													153.4	0.00715885	0.00715885		-0.0931942	-0.0931942		0.035892	0.035892
													153.5	0.00747841	0.00747841		-0.0933563	-0.0933563		0.0358299	0.0358299
													153.6	0.0077993	0.0077993		-0.0935187	-0.0935187		0.0357675	0.0357675
													153.7	0.00812152	0.00812152		-0.0936812	-0.0936812		0.0357048	0.0357048
													153.8	0.00844505	0.00844505		-0.0938439	-0.0938439		0.0356419	0.0356419
													153.9	0.00876991	0.00876991		-0.0940068	-0.0940068		0.0355787	0.0355787
													154	0.00909608	0.00909608		-0.0941699	-0.0941699		0.0355152	0.0355152
													154.1	0.00942355	0.00942355		-0.0943331	-0.0943331		0.0354514	0.0354514
													154.2	0.00975233	0.00975233		-0.0944966	-0.0944966		0.0353873	0.0353873
													154.3	0.0100824	0.0100824		-0.0946602	-0.0946602		0.035323	0.035323
													154.4	0.0104138	0.0104138		-0.0948241	-0.0948241		0.0352584	0.0352584
													154.5	0.0107464	0.0107464		-0.0949881	-0.0949881		0.0351935	0.0351935
													154.6	0.0110804	0.0110804		-0.0951523	-0.0951523		0.0351284	0.0351284
													154.7	0.0114156	0.0114156		-0.0953167	-0.0953167		0.035063	0.035063
													154.8	0.0117521	0.0117521		-0.0954812	-0.0954812		0.0349973	0.0349973
													154.9	0.0120899	0.0120899		-0.095646	-0.095646		0.0349313	0.0349313
													155	0.0124289	0.0124289		-0.0958109	-0.0958109		0.0348651	0.0348651
													155.1	0.0127692	0.0127692		-0.095976	-0.095976		0.0347986	0.0347986
													155.2	0.0131107	0.0131107		-0.0961413	-0.0961413		0.0347318	0.0347318
													155.3	0.0134535	0.0134535		-0.0963067	-0.0963067		0.0346647	0.0346647
													155.4	0.0137975	0.0137975		-0.0964724	-0.0964724		0.0345974	0.0345974
													155.5	0.0141428	0.0141428		-0.0966382	-0.0966382		0.0345298	0.0345298
													155.6	0.0144893	0.0144893		-0.0968041	-0.0968041		0.0344619	0.0344619
													155.7	0.014837	0.014837		-0.0969703	-0.0969703		0.0343938	0.0343938
													155.8	0.015186	0.015186		-0.0971366	-0.0971366		0.0343254	0.0343254
													155.9	0.0155361	0.0155361		-0.0973031	-0.0973031		0.0342567	0.0342567
													156	0.0158875	0.0158875		-0.0974698	-0.0974698		0.0341878	0.0341878
													156.1	0.0162401	0.0162401		-0.0976367	-0.0976367		0.0341186	0.0341186
													156.2	0.0165939	0.0165939		-0.0978037	-0.0978037		0.0340491	0.0340491
													156.3	0.0169488	0.0169488		-0.0979709	-0.0979709		0.0339794	0.0339794
													156.4	0.017305	0.017305		-0.0981382	-0.0981382		0.0339094	0.0339094
													156.5	0.0176623	0.0176623		-0.0983057	-0.0983057		0.0338391	0.0338391
													156.6	0.0180208	0.0180208		-0.0984734	-0.0984734		0.0337686	0.0337686
													156.7	0.0183805	0.0183805		-0.0986413	-0.0986413		0.0336978	0.0336978
													156.8	0.0187413	0.0187413		-0.0988093	-0.0988093		0.0336267	0.0336267
													156.9	0.0191033	0.0191033		-0.0989774	-0.0989774		0.0335554	0.0335554
													157	0.0194665	0.0194665		-0.0991458	-0.0991458		0.0334838	0.0334838
													157.1	0.0198308	0.0198308		-0.0993143	-0.0993143		0.033412	0.033412
													157.2	0.0201962	0.0201962		-0.0994829	-0.0994829		0.0333399	0.0333399
													157.3	0.0205628	0.0205628		-0.0996518	-0.0996518		0.0332675	0.0332675
													157.4	0.0209305	0.0209305		-0.0998207	-0.0998207		0.0331949	0.0331949
													157.5	0.0212993	0.0212993		-0.0999899	-0.0999899		0.033122	0.033122
													157.6	0.0216692	0.0216692		-0.100159	-0.100159		0.0330488	0.0330488
													157.7	0.0220402	0.0220402		-0.100329	-0.100329		0.0329754	0.0329754
													157.8	0.0224124	0.0224124		-0.100498	-0.100498		0.0329017	0.0329017
													157.9	0.0227856	0.0227856		-0.100668	-0.100668		0.0328278	0.0328278
													158	0.0231599	0.0231599		-0.100838	-0.100838		0.0327536	0.0327536
													158.1	0.0235353	0.0235353		-0.101008	-0.101008		0.0326792	0.0326792
													158.2	0.0239118	0.0239118		-0.101178	-0.101178		0.0326045	0.0326045
													158.3	0.0242893	0.0242893		-0.101349	-0.101349		0.0325295	0.0325295
													158.4	0.0246679	0.0246679		-0.101519	-0.101519		0.0324543	0.0324543
													158.5	0.0250475	0.0250475		-0.10169	-0.10169		0.0323788	0.0323788
													158.6	0.0254282	0.0254282		-0.101861	-0.101861		0.0323031	0.0323031
													158.7	0.02581	0.02581		-0.102032	-0.102032		0.0322271	0.0322271
													158.8	0.0261927	0.0261927		-0.102203	-0.102203		0.0321509	0.0321509
													158.9	0.0265765	0.0265765		-0.102374	-0.102374		0.0320744	0.0320744
													159	0.0269613	0.0269613		-0.102545	-0.102545		0.0319977	0.0319977
													159.1	0.0273472	0.0273472		-0.102717	-0.102717		0.0319207	0.0319207
													159.2	0.027734	0.027734		-0.102889	-0.102889		0.0318435	0.0318435
													159.3	0.0281218	0.0281218		-0.10306	-0.10306		0.031766	0.031766
													159.4	0.0285107	0.0285107		-0.103232	-0.103232		0.0316883	0.0316883
													159.5	0.0289005	0.0289005		-0.103404	-0.103404		0.0316103	0.0316103
													159.6	0.0292913	0.0292913		-0.103577	-0.103577		0.031532	0.031532
													159.7	0.029683	0.029683		-0.103749	-0.103749		0.0314536	0.0314536
													159.8	0.0300757	0.0300757		-0.103922	-0.103922		0.0313748	0.0313748
													159.9	0.0304694	0.0304694		-0.104094	-0.104094		0.0312959	0.0312959
													160	0.030864	0.030864		-0.104267	-0.104267		0.0312166	0.0312166
													160.1	0.0312596	0.0312596		-0.10444	-0.10444		0.0311372	0.0311372
													160.2	0.0316561	0.0316561		-0.104613	-0.104613		0.0310574	0.0310574
													160.3	0.0320535	0.0320535		-0.104786	-0.104786		0.0309775	0.0309775
													160.4	0.0324518	0.0324518		-0.10496	-0.10496		0.0308973	0.0308973
													160.5	0.0328511	0.0328511		-0.105133	-0.105133		0.0308168	0.0308168
													160.6	0.0332512	0.0332512		-0.105307	-0.105307		0.0307362	0.0307362
													160.7	0.0336523	0.0336523		-0.10548	-0.10548		0.0306552	0.0306552
													160.8	0.0340542	0.0340542		-0.105654	-0.105654		0.0305741	0.0305741
													160.9	0.034457	0.034457		-0.105828	-0.105828		0.0304926	0.0304926
													161	0.0348607	0.0348607		-0.106002	-0.106002		0.030411	0.030411
													161.1	0.0352652	0.0352652		-0.106177	-0.106177		0.0303291	0.0303291
													161.2	0.0356707	0.0356707		-0.106351	-0.106351		0.030247	0.030247
													161.3	0.0360769	0.0360769		-0.106525	-0.106525		0.0301646	0.0301646
													161.4	0.036484	0.036484		-0.1067	-0.1067		0.030082	0.030082
													161.5	0.0368919	0.0368919		-0.106875	-0.106875		0.0299992	0.0299992
													161.6	0.0373007	0.0373007		-0.10705	-0.10705		0.0299161	0.0299161
													161.7	0.0377102	0.0377102		-0.107225	-0.107225		0.0298328	0.0298328
													161.8	0.0381206	0.0381206		-0.1074	-0.1074		0.0297492	0.0297492
													161.9	0.0385318	0.0385318		-0.107575	-0.107575		0.0296654	0.0296654
													162	0.0389437	0.0389437		-0.10775	-0.10775		0.0295814	0.0295814
													162.1	0.0393565	0.0393565		-0.107926	-0.107926		0.0294971	0.0294971
													162.2	0.03977	0.03977		-0.108101	-0.108101		0.0294127	0.0294127
													162.3	0.0401843	0.0401843		-0.108277	-0.108277		0.0293279	0.0293279
													162.4	0.0405993	0.0405993		-0.108453	-0.108453		0.029243	0.029243
													162.5	0.0410151	0.0410151		-0.108629	-0.108629		0.0291578	0.0291578
													162.6	0.0414316	0.0414316		-0.108805	-0.108805		0.0290724	0.0290724
													162.7	0.0418489	0.0418489		-0.108981	-0.108981		0.0289868	0.0289868
													162.8	0.0422669	0.0422669		-0.109157	-0.109157		0.0289009	0.0289009
													162.9	0.0426856	0.0426856		-0.109333	-0.109333		0.0288148	0.0288148
													163	0.043105	0.043105		-0.10951	-0.10951		0.0287285	0.0287285
													163.1	0.0435252	0.0435252		-0.109686	-0.109686		0.028642	0.028642
													163.2	0.043946	0.043946		-0.109863	-0.109863		0.0285552	0.0285552
													163.3	0.0443675	0.0443675		-0.11004	-0.11004		0.0284682	0.0284682
													163.4	0.0447896	0.0447896		-0.110216	-0.110216		0.028381	0.028381
													163.5	0.0452124	0.0452124		-0.110393	-0.110393		0.0282935	0.0282935
													163.6	0.0456359	0.0456359		-0.11057	-0.11057		0.0282059	0.0282059
													163.7	0.0460601	0.0460601		-0.110748	-0.110748		0.028118	0.028118
													163.8	0.0464848	0.0464848		-0.110925	-0.110925		0.0280299	0.0280299
													163.9	0.0469102	0.0469102		-0.111102	-0.111102		0.0279415	0.0279415
													164	0.0473363	0.0473363		-0.11128	-0.11128		0.027853	0.027853
													164.1	0.0477629	0.0477629		-0.111457	-0.111457		0.0277642	0.0277642
													164.2	0.0481901	0.0481901		-0.111635	-0.111635		0.0276752	0.0276752
													164.3	0.0486179	0.0486179		-0.111813	-0.111813		0.027586	0.027586
													164.4	0.0490464	0.0490464		-0.111991	-0.111991		0.0274966	0.0274966
													164.5	0.0494753	0.0494753		-0.112169	-0.112169		0.0274069	0.0274069
													164.6	0.0499049	0.0499049		-0.112347	-0.112347		0.0273171	0.0273171
													164.7	0.050335	0.050335		-0.112525	-0.112525		0.027227	0.027227
													164.8	0.0507657	0.0507657		-0.112703	-0.112703		0.0271367	0.0271367
													164.9	0.0511969	0.0511969		-0.112881	-0.112881		0.0270462	0.0270462
													165	0.0516286	0.0516286		-0.11306	-0.11306		0.0269555	0.0269555
													165.1	0.0520609	0.0520609		-0.113238	-0.113238		0.0268646	0.0268646
													165.2	0.0524936	0.0524936		-0.113417	-0.113417		0.0267735	0.0267735
													165.3	0.0529269	0.0529269		-0.113595	-0.113595		0.0266821	0.0266821
													165.4	0.0533607	0.0533607		-0.113774	-0.113774		0.0265906	0.0265906
													165.5	0.0537949	0.0537949		-0.113953	-0.113953		0.0264988	0.0264988
													165.6	0.0542296	0.0542296		-0.114132	-0.114132		0.0264068	0.0264068
													165.7	0.0546648	0.0546648		-0.114311	-0.114311		0.0263146	0.0263146
													165.8	0.0551004	0.0551004		-0.11449	-0.11449		0.0262222	0.0262222
													165.9	0.0555365	0.0555365		-0.114669	-0.114669		0.0261297	0.0261297
													166	0.0559731	0.0559731		-0.114848	-0.114848		0.0260369	0.0260369
													166.1	0.05641	0.05641		-0.115028	-0.115028		0.0259439	0.0259439
													166.2	0.0568474	0.0568474		-0.115207	-0.115207		0.0258506	0.0258506
													166.3	0.0572851	0.0572851		-0.115387	-0.115387		0.0257572	0.0257572
													166.4	0.0577233	0.0577233		-0.115566	-0.115566		0.0256636	0.0256636
													166.5	0.0581619	0.0581619		-0.115746	-0.115746		0.0255698	0.0255698
													166.6	0.0586008	0.0586008		-0.115925	-0.115925		0.0254758	0.0254758
													166.7	0.0590401	0.0590401		-0.116105	-0.116105		0.0253816	0.0253816
													166.8	0.0594798	0.0594798		-0.116285	-0.116285		0.0252872	0.0252872
													166.9	0.0599198	0.0599198		-0.116465	-0.116465		0.0251926	0.0251926
													167	0.0603602	0.0603602		-0.116645	-0.116645		0.0250978	0.0250978
													167.1	0.0608009	0.0608009		-0.116825	-0.116825		0.0250028	0.0250028
													167.2	0.0612419	0.0612419		-0.117005	-0.117005		0.0249076	0.0249076
													167.3	0.0616832	0.0616832		-0.117185	-0.117185		0.0248122	0.0248122
													167.4	0.0621248	0.0621248		-0.117366	-0.117366		0.0247166	0.0247166
													167.5	0.0625667	0.0625667		-0.117546	-0.117546		0.0246208	0.0246208
													167.6	0.0630089	0.0630089		-0.117726	-0.117726		0.0245248	0.0245248
													167.7	0.0634514	0.0634514		-0.117907	-0.117907		0.0244287	0.0244287
													167.8	0.0638941	0.0638941		-0.118087	-0.118087		0.0243323	0.0243323
													167.9	0.0643371	0.0643371		-0.118268	-0.118268		0.0242357	0.0242357
													168	0.0647803	0.0647803		-0.118449	-0.118449		0.024139	0.024139
													168.1	0.0652238	0.0652238		-0.118629	-0.118629		0.0240421	0.0240421
													168.2	0.0656675	0.0656675		-0.11881	-0.11881		0.023945	0.023945
													168.3	0.0661113	0.0661113		-0.118991	-0.118991		0.0238477	0.0238477
													168.4	0.0665554	0.0665554		-0.119172	-0.119172		0.0237502	0.0237502
													168.5	0.0669997	0.0669997		-0.119353	-0.119353		0.0236525	0.0236525
													168.6	0.0674442	0.0674442		-0.119534	-0.119534		0.0235547	0.0235547
													168.7	0.0678888	0.0678888		-0.119715	-0.119715		0.0234566	0.0234566
													168.8	0.0683336	0.0683336		-0.119896	-0.119896		0.0233584	0.0233584
													168.9	0.0687785	0.0687785		-0.120077	-0.120077		0.02326	0.02326
													169	0.0692236	0.0692236		-0.120258	-0.120258		0.0231614	0.0231614
													169.1	0.0696688	0.0696688		-0.120439	-0.120439		0.0230627	0.0230627
													169.2	0.0701141	0.0701141		-0.120621	-0.120621		0.0229637	0.0229637
													169.3	0.0705596	0.0705596		-0.120802	-0.120802		0.0228646	0.0228646
													169.4	0.0710051	0.0710051		-0.120983	-0.120983		0.0227653	0.0227653
													169.5	0.0714507	0.0714507		-0.121165	-0.121165		0.0226658	0.0226658
													169.6	0.0718964	0.0718964		-0.121346	-0.121346		0.0225662	0.0225662
													169.7	0.0723422	0.0723422		-0.121528	-0.121528		0.0224663	0.0224663
													169.8	0.072788	0.072788		-0.12171	-0.12171		0.0223663	0.0223663
													169.9	0.0732339	0.0732339		-0.121891	-0.121891		0.0222662	0.0222662
													170	0.0736798	0.0736798		-0.122073	-0.122073		0.0221658	0.0221658
													170.1	0.0741258	0.0741258		-0.122255	-0.122255		0.0220653	0.0220653
													170.2	0.0745717	0.0745717		-0.122436	-0.122436		0.0219646	0.0219646
													170.3	0.0750177	0.0750177		-0.122618	-0.122618		0.0218637	0.0218637
													170.4	0.0754636	0.0754636		-0.1228	-0.1228		0.0217627	0.0217627
													170.5	0.0759096	0.0759096		-0.122982	-0.122982		0.0216615	0.0216615
													170.6	0.0763555	0.0763555		-0.123164	-0.123164		0.0215602	0.0215602
													170.7	0.0768014	0.0768014		-0.123346	-0.123346		0.0214586	0.0214586
													170.8	0.0772472	0.0772472		-0.123528	-0.123528		0.0213569	0.0213569
													170.9	0.077693	0.077693		-0.12371	-0.12371		0.0212551	0.0212551
													171	0.0781387	0.0781387		-0.123892	-0.123892		0.0211531	0.0211531
													171.1	0.0785843	0.0785843		-0.124074	-0.124074		0.0210509	0.0210509
													171.2	0.0790298	0.0790298		-0.124256	-0.124256		0.0209485	0.0209485
													171.3	0.0794753	0.0794753		-0.124438	-0.124438		0.020846	0.020846
													171.4	0.0799206	0.0799206		-0.12462	-0.12462		0.0207433	0.0207433
													171.5	0.0803658	0.0803658		-0.124803	-0.124803		0.0206405	0.0206405
													171.6	0.0808108	0.0808108		-0.124985	-0.124985		0.0205375	0.0205375
													171.7	0.0812558	0.0812558		-0.125167	-0.125167		0.0204344	0.0204344
													171.8	0.0817005	0.0817005		-0.125349	-0.125349		0.0203311	0.0203311
													171.9	0.0821451	0.0821451		-0.125532	-0.125532		0.0202276	0.0202276
													172	0.0825896	0.0825896		-0.125714	-0.125714		0.020124	0.020124
													172.1	0.0830338	0.0830338		-0.125896	-0.125896		0.0200203	0.0200203
													172.2	0.0834779	0.0834779		-0.126079	-0.126079		0.0199164	0.0199164
													172.3	0.0839217	0.0839217		-0.126261	-0.126261		0.0198123	0.0198123
													172.4	0.0843653	0.0843653		-0.126444	-0.126444		0.0197081	0.0197081
													172.5	0.0848087	0.0848087		-0.126626	-0.126626		0.0196037	0.0196037
													172.6	0.0852519	0.0852519		-0.126809	-0.126809		0.0194992	0.0194992
													172.7	0.0856948	0.0856948		-0.126991	-0.126991		0.0193945	0.0193945
													172.8	0.0861374	0.0861374		-0.127174	-0.127174		0.0192897	0.0192897
													172.9	0.0865798	0.0865798		-0.127356	-0.127356		0.0191847	0.0191847
													173	0.0870218	0.0870218		-0.127539	-0.127539		0.0190796	0.0190796
													173.1	0.0874636	0.0874636		-0.127721	-0.127721		0.0189744	0.0189744
													173.2	0.0879051	0.0879051		-0.127904	-0.127904		0.018869	0.018869
													173.3	0.0883463	0.0883463		-0.128086	-0.128086		0.0187635	0.0187635
													173.4	0.0887871	0.0887871		-0.128269	-0.128269		0.0186578	0.0186578
													173.5	0.0892276	0.0892276		-0.128452	-0.128452		0.018552	0.018552
													173.6	0.0896678	0.0896678		-0.128634	-0.128634		0.018446	0.018446
													173.7	0.0901076	0.0901076		-0.128817	-0.128817		0.0183399	0.0183399
													173.8	0.090547	0.090547		-0.129	-0.129		0.0182337	0.0182337
													173.9	0.090986	0.090986		-0.129182	-0.129182		0.0181273	0.0181273
													174	0.0914247	0.0914247		-0.129365	-0.129365		0.0180208	0.0180208
													174.1	0.0918629	0.0918629		-0.129548	-0.129548		0.0179141	0.0179141
													174.2	0.0923007	0.0923007		-0.12973	-0.12973		0.0178074	0.0178074
													174.3	0.0927381	0.0927381		-0.129913	-0.129913		0.0177004	0.0177004
													174.4	0.0931751	0.0931751		-0.130096	-0.130096		0.0175934	0.0175934
													174.5	0.0936116	0.0936116		-0.130278	-0.130278		0.0174862	0.0174862
													174.6	0.0940477	0.0940477		-0.130461	-0.130461		0.0173789	0.0173789
													174.7	0.0944833	0.0944833		-0.130644	-0.130644		0.0172715	0.0172715
													174.8	0.0949184	0.0949184		-0.130827	-0.130827		0.0171639	0.0171639
													174.9	0.095353	0.095353		-0.131009	-0.131009		0.0170562	0.0170562
													175	0.0957871	0.0957871		-0.131192	-0.131192		0.0169484	0.0169484
													175.1	0.0962207	0.0962207		-0.131375	-0.131375		0.0168405	0.0168405
													175.2	0.0966538	0.0966538		-0.131557	-0.131557		0.0167324	0.0167324
													175.3	0.0970863	0.0970863		-0.13174	-0.13174		0.0166242	0.0166242
													175.4	0.0975183	0.0975183		-0.131923	-0.131923		0.0165159	0.0165159
													175.5	0.0979497	0.0979497		-0.132105	-0.132105		0.0164075	0.0164075
													175.6	0.0983806	0.0983806		-0.132288	-0.132288		0.0162989	0.0162989
													175.7	0.0988109	0.0988109		-0.132471	-0.132471		0.0161902	0.0161902
													175.8	0.0992406	0.0992406		-0.132653	-0.132653		0.0160815	0.0160815
													175.9	0.0996697	0.0996697		-0.132836	-0.132836		0.0159725	0.0159725
													176	0.100098	0.100098		-0.133019	-0.133019		0.0158635	0.0158635
													176.1	0.100526	0.100526		-0.133201	-0.133201		0.0157544	0.0157544
													176.2	0.100953	0.100953		-0.133384	-0.133384		0.0156451	0.0156451
													176.3	0.10138	0.10138		-0.133567	-0.133567		0.0155357	0.0155357
													176.4	0.101806	0.101806		-0.133749	-0.133749		0.0154263	0.0154263
													176.5	0.102231	0.102231		-0.133932	-0.133932		0.0153167	0.0153167
													176.6	0.102656	0.102656		-0.134114	-0.134114		0.015207	0.015207
													176.7	0.103079	0.103079		-0.134297	-0.134297		0.0150971	0.0150971
													176.8	0.103503	0.103503		-0.13448	-0.13448		0.0149872	0.0149872
													176.9	0.103925	0.103925		-0.134662	-0.134662		0.0148772	0.0148772
													177	0.104347	0.104347		-0.134845	-0.134845		0.014767	0.014767
													177.1	0.104768	0.104768		-0.135027	-0.135027		0.0146568	0.0146568
													177.2	0.105188	0.105188		-0.13521	-0.13521		0.0145464	0.0145464
													177.3	0.105608	0.105608		-0.135392	-0.135392		0.014436	0.014436
													177.4	0.106026	0.106026		-0.135575	-0.135575		0.0143254	0.0143254
													177.5	0.106444	0.106444		-0.135757	-0.135757		0.0142148	0.0142148
													177.6	0.106861	0.106861		-0.135939	-0.135939		0.014104	0.014104
													177.7	0.107278	0.107278		-0.136122	-0.136122		0.0139931	0.0139931
													177.8	0.107693	0.107693		-0.136304	-0.136304		0.0138822	0.0138822
													177.9	0.108108	0.108108		-0.136487	-0.136487		0.0137711	0.0137711
													178	0.108522	0.108522		-0.136669	-0.136669		0.01366	0.01366
													178.1	0.108935	0.108935		-0.136851	-0.136851		0.0135487	0.0135487
													178.2	0.109347	0.109347		-0.137033	-0.137033		0.0134374	0.0134374
													178.3	0.109758	0.109758		-0.137216	-0.137216		0.0133259	0.0133259
													178.4	0.110169	0.110169		-0.137398	-0.137398		0.0132144	0.0132144
													178.5	0.110578	0.110578		-0.13758	-0.13758		0.0131028	0.0131028
													178.6	0.110987	0.110987		-0.137762	-0.137762		0.0129911	0.0129911
													178.7	0.111395	0.111395		-0.137944	-0.137944		0.0128792	0.0128792
													178.8	0.111802	0.111802		-0.138126	-0.138126		0.0127674	0.0127674
													178.9	0.112207	0.112207		-0.138308	-0.138308		0.0126554	0.0126554
													179	0.112612	0.112612		-0.13849	-0.13849		0.0125433	0.0125433
													179.1	0.113016	0.113016		-0.138672	-0.138672		0.0124312	0.0124312
													179.2	0.113419	0.113419		-0.138854	-0.138854		0.0123189	0.0123189
													179.3	0.113821	0.113821		-0.139036	-0.139036		0.0122066	0.0122066
													179.4	0.114222	0.114222		-0.139218	-0.139218		0.0120942	0.0120942
													179.5	0.114622	0.114622		-0.1394	-0.1394		0.0119817	0.0119817
													179.6	0.115021	0.115021		-0.139582	-0.139582		0.0118691	0.0118691
													179.7	0.115419	0.115419		-0.139764	-0.139764		0.0117565	0.0117565
													179.8	0.115816	0.115816		-0.139945	-0.139945		0.0116438	0.0116438
													179.9	0.116212	0.116212		-0.140127	-0.140127		0.011531	0.011531
													180	0.116607	0.116607		-0.140309	-0.140309		0.0114181	0.0114181
													180.1	0.117001	0.117001		-0.14049	-0.14049		0.0113051	0.0113051
													180.2	0.117394	0.117394		-0.140672	-0.140672		0.0111921	0.0111921
													180.3	0.117785	0.117785		-0.140854	-0.140854		0.011079	0.011079
													180.4	0.118176	0.118176		-0.141035	-0.141035		0.0109658	0.0109658
													180.5	0.118565	0.118565		-0.141217	-0.141217		0.0108526	0.0108526
													180.6	0.118954	0.118954		-0.141398	-0.141398		0.0107393	0.0107393
													180.7	0.119341	0.119341		-0.141579	-0.141579		0.0106259	0.0106259
													180.8	0.119727	0.119727		-0.141761	-0.141761		0.0105124	0.0105124
													180.9	0.120112	0.120112		-0.141942	-0.141942		0.0103989	0.0103989
													181	0.120495	0.120495		-0.142123	-0.142123		0.0102853	0.0102853
													181.1	0.120878	0.120878		-0.142304	-0.142304		0.0101717	0.0101717
													181.2	0.121259	0.121259		-0.142486	-0.142486		0.010058	0.010058
													181.3	0.12164	0.12164		-0.142667	-0.142667		0.00994418	0.00994418
													181.4	0.122018	0.122018		-0.142848	-0.142848		0.00983034	0.00983034
													181.5	0.122396	0.122396		-0.143029	-0.143029		0.00971644	0.00971644
													181.6	0.122773	0.122773		-0.14321	-0.14321		0.00960247	0.00960247
													181.7	0.123148	0.123148		-0.143391	-0.143391		0.00948846	0.00948846
													181.8	0.123522	0.123522		-0.143571	-0.143571		0.00937438	0.00937438
													181.9	0.123895	0.123895		-0.143752	-0.143752		0.00926024	0.00926024
													182	0.124266	0.124266		-0.143933	-0.143933		0.00914606	0.00914606
													182.1	0.124636	0.124636		-0.144114	-0.144114		0.00903181	0.00903181
													182.2	0.125005	0.125005		-0.144294	-0.144294		0.00891751	0.00891751
													182.3	0.125373	0.125373		-0.144475	-0.144475		0.00880316	0.00880316
													182.4	0.125739	0.125739		-0.144655	-0.144655		0.00868876	0.00868876
													182.5	0.126104	0.126104		-0.144836	-0.144836		0.00857431	0.00857431
													182.6	0.126468	0.126468		-0.145016	-0.145016		0.00845981	0.00845981
													182.7	0.12683	0.12683		-0.145197	-0.145197		0.00834526	0.00834526
													182.8	0.127191	0.127191		-0.145377	-0.145377		0.00823066	0.00823066
													182.9	0.12755	0.12755		-0.145557	-0.145557		0.00811602	0.00811602
													183	0.127909	0.127909		-0.145737	-0.145737		0.00800133	0.00800133
													183.1	0.128265	0.128265		-0.145917	-0.145917		0.0078866	0.0078866
													183.2	0.128621	0.128621		-0.146097	-0.146097		0.00777182	0.00777182
													183.3	0.128975	0.128975		-0.146277	-0.146277		0.00765701	0.00765701
													183.4	0.129327	0.129327		-0.146457	-0.146457		0.00754215	0.00754215
													183.5	0.129678	0.129678		-0.146637	-0.146637		0.00742725	0.00742725
													183.6	0.130028	0.130028		-0.146817	-0.146817		0.00731232	0.00731232
													183.7	0.130376	0.130376		-0.146997	-0.146997		0.00719734	0.00719734
													183.8	0.130723	0.130723		-0.147176	-0.147176		0.00708233	0.00708233
													183.9	0.131068	0.131068		-0.147356	-0.147356		0.00696728	0.00696728
													184	0.131412	0.131412		-0.147536	-0.147536		0.0068522	0.0068522
													184.1	0.131754	0.131754		-0.147715	-0.147715		0.00673709	0.00673709
													184.2	0.132095	0.132095		-0.147895	-0.147895		0.00662194	0.00662194
													184.3	0.132434	0.132434		-0.148074	-0.148074		0.00650676	0.00650676
													184.4	0.132772	0.132772		-0.148253	-0.148253		0.00639155	0.00639155
													184.5	0.133108	0.133108		-0.148432	-0.148432		0.00627632	0.00627632
													184.6	0.133443	0.133443		-0.148612	-0.148612		0.00616105	0.00616105
													184.7	0.133776	0.133776		-0.148791	-0.148791		0.00604576	0.00604576
													184.8	0.134108	0.134108		-0.14897	-0.14897		0.00593044	0.00593044
													184.9	0.134438	0.134438		-0.149149	-0.149149		0.00581509	0.00581509
													185	0.134766	0.134766		-0.149327	-0.149327		0.00569972	0.00569972
													185.1	0.135093	0.135093		-0.149506	-0.149506		0.00558433	0.00558433
													185.2	0.135418	0.135418		-0.149685	-0.149685		0.00546892	0.00546892
													185.3	0.135742	0.135742		-0.149864	-0.149864		0.00535348	0.00535348
													185.4	0.136064	0.136064		-0.150042	-0.150042		0.00523803	0.00523803
													185.5	0.136384	0.136384		-0.150221	-0.150221		0.00512256	0.00512256
													185.6	0.136703	0.136703		-0.150399	-0.150399		0.00500707	0.00500707
													185.7	0.13702	0.13702		-0.150577	-0.150577		0.00489156	0.00489156
													185.8	0.137335	0.137335		-0.150756	-0.150756		0.00477604	0.00477604
													185.9	0.137649	0.137649		-0.150934	-0.150934		0.0046605	0.0046605
													186	0.13796	0.13796		-0.151112	-0.151112		0.00454496	0.00454496
													186.1	0.138271	0.138271		-0.15129	-0.15129		0.00442939	0.00442939
													186.2	0.138579	0.138579		-0.151468	-0.151468		0.00431382	0.00431382
													186.3	0.138886	0.138886		-0.151646	-0.151646		0.00419824	0.00419824
													186.4	0.139191	0.139191		-0.151824	-0.151824		0.00408265	0.00408265
													186.5	0.139495	0.139495		-0.152001	-0.152001		0.00396705	0.00396705
													186.6	0.139796	0.139796		-0.152179	-0.152179		0.00385144	0.00385144
													186.7	0.140096	0.140096		-0.152357	-0.152357		0.00373583	0.00373583
													186.8	0.140394	0.140394		-0.152534	-0.152534		0.00362021	0.00362021
													186.9	0.14069	0.14069		-0.152711	-0.152711		0.00350459	0.00350459
													187	0.140985	0.140985		-0.152889	-0.152889		0.00338896	0.00338896
													187.1	0.141278	0.141278		-0.153066	-0.153066		0.00327334	0.00327334
													187.2	0.141569	0.141569		-0.153243	-0.153243		0.00315771	0.00315771
													187.3	0.141858	0.141858		-0.15342	-0.15342		0.00304208	0.00304208
													187.4	0.142145	0.142145		-0.153597	-0.153597		0.00292646	0.00292646
													187.5	0.14243	0.14243		-0.153774	-0.153774		0.00281084	0.00281084
													187.6	0.142714	0.142714		-0.153951	-0.153951		0.00269522	0.00269522
													187.7	0.142996	0.142996		-0.154128	-0.154128		0.00257961	0.00257961
													187.8	0.143276	0.143276		-0.154304	-0.154304		0.002464	0.002464
													187.9	0.143554	0.143554		-0.154481	-0.154481		0.0023484	0.0023484
													188	0.14383	0.14383		-0.154657	-0.154657		0.00223281	0.00223281
													188.1	0.144104	0.144104		-0.154834	-0.154834		0.00211722	0.00211722
													188.2	0.144376	0.144376		-0.15501	-0.15501		0.00200165	0.00200165
													188.3	0.144647	0.144647		-0.155186	-0.155186		0.00188609	0.00188609
													188.4	0.144915	0.144915		-0.155362	-0.155362		0.00177054	0.00177054
													188.5	0.145182	0.145182		-0.155538	-0.155538		0.001655	0.001655
													188.6	0.145446	0.145446		-0.155714	-0.155714		0.00153948	0.00153948
													188.7	0.145709	0.145709		-0.15589	-0.15589		0.00142397	0.00142397
													188.8	0.14597	0.14597		-0.156066	-0.156066		0.00130848	0.00130848
													188.9	0.146229	0.146229		-0.156242	-0.156242		0.001193	0.001193
													189	0.146485	0.146485		-0.156417	-0.156417		0.00107755	0.00107755
													189.1	0.14674	0.14674		-0.156593	-0.156593		0.000962114	0.000962114
													189.2	0.146993	0.146993		-0.156768	-0.156768		0.000846699	0.000846699
													189.3	0.147244	0.147244		-0.156943	-0.156943		0.000731306	0.000731306
													189.4	0.147493	0.147493		-0.157119	-0.157119		0.000615936	0.000615936
													189.5	0.147739	0.147739		-0.157294	-0.157294		0.000500589	0.000500589
													189.6	0.147984	0.147984		-0.157469	-0.157469		0.000385268	0.000385268
													189.7	0.148227	0.148227		-0.157644	-0.157644		0.000269972	0.000269972
													189.8	0.148467	0.148467		-0.157818	-0.157818		0.000154704	0.000154704
													189.9	0.148706	0.148706		-0.157993	-0.157993		3.94634e-05	3.94634e-05
													190	0.148942	0.148942		-0.158168	-0.158168		-7.57479e-05	-7.57479e-05
													190.1	0.149177	0.149177		-0.158342	-0.158342		-0.000190929	-0.000190929
													190.2	0.149409	0.149409		-0.158517	-0.158517		-0.000306079	-0.000306079
													190.3	0.14964	0.14964		-0.158691	-0.158691		-0.000421197	-0.000421197
													190.4	0.149868	0.149868		-0.158865	-0.158865		-0.000536281	-0.000536281
													190.5	0.150094	0.150094		-0.15904	-0.15904		-0.000651331	-0.000651331
													190.6	0.150318	0.150318		-0.159214	-0.159214		-0.000766346	-0.000766346
													190.7	0.150539	0.150539		-0.159388	-0.159388		-0.000881324	-0.000881324
													190.8	0.150759	0.150759		-0.159562	-0.159562		-0.000996265	-0.000996265
													190.9	0.150977	0.150977		-0.159735	-0.159735		-0.00111117	-0.00111117
													191	0.151192	0.151192		-0.159909	-0.159909		-0.00122603	-0.00122603
													191.1	0.151405	0.151405		-0.160083	-0.160083		-0.00134085	-0.00134085
													191.2	0.151616	0.151616		-0.160256	-0.160256		-0.00145563	-0.00145563
													191.3	0.151825	0.151825		-0.160429	-0.160429		-0.00157037	-0.00157037
													191.4	0.152032	0.152032		-0.160603	-0.160603		-0.00168506	-0.00168506
													191.5	0.152236	0.152236		-0.160776	-0.160776		-0.00179971	-0.00179971
													191.6	0.152438	0.152438		-0.160949	-0.160949		-0.00191431	-0.00191431
													191.7	0.152638	0.152638		-0.161122	-0.161122		-0.00202887	-0.00202887
													191.8	0.152836	0.152836		-0.161295	-0.161295		-0.00214338	-0.00214338
													191.9	0.153032	0.153032		-0.161467	-0.161467		-0.00225784	-0.00225784
													192	0.153225	0.153225		-0.16164	-0.16164		-0.00237225	-0.00237225
													192.1	0.153416	0.153416		-0.161813	-0.161813		-0.0024866	-0.0024866
													192.2	0.153605	0.153605		-0.161985	-0.161985		-0.00260091	-0.00260091
													192.3	0.153792	0.153792		-0.162157	-0.162157		-0.00271516	-0.00271516
													192.4	0.153976	0.153976		-0.16233	-0.16233		-0.00282936	-0.00282936
													192.5	0.154158	0.154158		-0.162502	-0.162502		-0.0029435	-0.0029435
													192.6	0.154338	0.154338		-0.162674	-0.162674		-0.00305759	-0.00305759
													192.7	0.154515	0.154515		-0.162846	-0.162846		-0.00317162	-0.00317162
													192.8	0.154691	0.154691		-0.163018	-0.163018		-0.00328559	-0.00328559
													192.9	0.154863	0.154863		-0.163189	-0.163189		-0.0033995	-0.0033995
													193	0.155034	0.155034		-0.163361	-0.163361		-0.00351336	-0.00351336
													193.1	0.155202	0.155202		-0.163533	-0.163533		-0.00362715	-0.00362715
													193.2	0.155368	0.155368		-0.163704	-0.163704		-0.00374087	-0.00374087
													193.3	0.155532	0.155532		-0.163875	-0.163875		-0.00385454	-0.00385454
													193.4	0.155693	0.155693		-0.164046	-0.164046		-0.00396814	-0.00396814
													193.5	0.155852	0.155852		-0.164217	-0.164217		-0.00408167	-0.00408167
													193.6	0.156008	0.156008		-0.164388	-0.164388		-0.00419514	-0.00419514
													193.7	0.156162	0.156162		-0.164559	-0.164559		-0.00430854	-0.00430854
													193.8	0.156314	0.156314		-0.16473	-0.16473		-0.00442187	-0.00442187
													193.9	0.156463	0.156463		-0.164901	-0.164901		-0.00453513	-0.00453513
													194	0.15661	0.15661		-0.165071	-0.165071		-0.00464832	-0.00464832
													194.1	0.156755	0.156755		-0.165242	-0.165242		-0.00476144	-0.00476144
													194.2	0.156897	0.156897		-0.165412	-0.165412		-0.00487449	-0.00487449
													194.3	0.157037	0.157037		-0.165582	-0.165582		-0.00498746	-0.00498746
													194.4	0.157174	0.157174		-0.165752	-0.165752		-0.00510036	-0.00510036
													194.5	0.157309	0.157309		-0.165922	-0.165922		-0.00521318	-0.00521318
													194.6	0.157441	0.157441		-0.166092	-0.166092		-0.00532593	-0.00532593
													194.7	0.157571	0.157571		-0.166262	-0.166262		-0.0054386	-0.0054386
													194.8	0.157699	0.157699		-0.166432	-0.166432		-0.00555119	-0.00555119
													194.9	0.157824	0.157824		-0.166601	-0.166601		-0.0056637	-0.0056637
													195	0.157946	0.157946		-0.166771	-0.166771		-0.00577613	-0.00577613
													195.1	0.158067	0.158067		-0.16694	-0.16694		-0.00588848	-0.00588848
													195.2	0.158184	0.158184		-0.167109	-0.167109		-0.00600074	-0.00600074
													195.3	0.158299	0.158299		-0.167278	-0.167278		-0.00611292	-0.00611292
													195.4	0.158412	0.158412		-0.167447	-0.167447		-0.00622502	-0.00622502
													195.5	0.158522	0.158522		-0.167616	-0.167616		-0.00633703	-0.00633703
													195.6	0.15863	0.15863		-0.167785	-0.167785		-0.00644895	-0.00644895
													195.7	0.158735	0.158735		-0.167954	-0.167954		-0.00656079	-0.00656079
													195.8	0.158838	0.158838		-0.168122	-0.168122		-0.00667254	-0.00667254
													195.9	0.158938	0.158938		-0.168291	-0.168291		-0.00678419	-0.00678419
													196	0.159035	0.159035		-0.168459	-0.168459		-0.00689576	-0.00689576
													196.1	0.15913	0.15913		-0.168627	-0.168627		-0.00700723	-0.00700723
													196.2	0.159223	0.159223		-0.168796	-0.168796		-0.00711862	-0.00711862
													196.3	0.159313	0.159313		-0.168964	-0.168964		-0.00722991	-0.00722991
													196.4	0.1594	0.1594		-0.169131	-0.169131		-0.0073411	-0.0073411
													196.5	0.159485	0.159485		-0.169299	-0.169299		-0.0074522	-0.0074522
													196.6	0.159567	0.159567		-0.169467	-0.169467		-0.0075632	-0.0075632
													196.7	0.159647	0.159647		-0.169634	-0.169634		-0.0076741	-0.0076741
													196.8	0.159724	0.159724		-0.169802	-0.169802		-0.00778491	-0.00778491
													196.9	0.159798	0.159798		-0.169969	-0.169969		-0.00789561	-0.00789561
													197	0.15987	0.15987		-0.170136	-0.170136		-0.00800622	-0.00800622
													197.1	0.15994	0.15994		-0.170303	-0.170303		-0.00811672	-0.00811672
													197.2	0.160006	0.160006		-0.17047	-0.17047		-0.00822712	-0.00822712
													197.3	0.16007	0.16007		-0.170637	-0.170637		-0.00833742	-0.00833742
													197.4	0.160132	0.160132		-0.170804	-0.170804		-0.00844762	-0.00844762
													197.5	0.16019	0.16019		-0.170971	-0.170971		-0.0085577	-0.0085577
													197.6	0.160247	0.160247		-0.171137	-0.171137		-0.00866769	-0.00866769
													197.7	0.1603	0.1603		-0.171304	-0.171304		-0.00877756	-0.00877756
													197.8	0.160351	0.160351		-0.17147	-0.17147		-0.00888733	-0.00888733
													197.9	0.160399	0.160399		-0.171636	-0.171636		-0.00899698	-0.00899698
													198	0.160445	0.160445		-0.171802	-0.171802		-0.00910653	-0.00910653
													198.1	0.160488	0.160488		-0.171968	-0.171968		-0.00921596	-0.00921596
													198.2	0.160528	0.160528		-0.172134	-0.172134		-0.00932529	-0.00932529
													198.3	0.160566	0.160566		-0.1723	-0.1723		-0.0094345	-0.0094345
													198.4	0.1606	0.1606		-0.172465	-0.172465		-0.00954359	-0.00954359
													198.5	0.160633	0.160633		-0.172631	-0.172631		-0.00965257	-0.00965257
													198.6	0.160662	0.160662		-0.172796	-0.172796		-0.00976144	-0.00976144
													198.7	0.160689	0.160689		-0.172961	-0.172961		-0.00987019	-0.00987019
													198.8	0.160713	0.160713		-0.173127	-0.173127		-0.00997882	-0.00997882
													198.9	0.160734	0.160734		-0.173292	-0.173292		-0.0100873	-0.0100873
													199	0.160753	0.160753		-0.173456	-0.173456		-0.0101957	-0.0101957
													199.1	0.160769	0.160769		-0.173621	-0.173621		-0.010304	-0.010304
													199.2	0.160782	0.160782		-0.173786	-0.173786		-0.0104121	-0.0104121
													199.3	0.160793	0.160793		-0.17395	-0.17395		-0.0105202	-0.0105202
													199.4	0.160801	0.160801		-0.174115	-0.174115		-0.0106281	-0.0106281
													199.5	0.160806	0.160806		-0.174279	-0.174279		-0.0107359	-0.0107359
													199.6	0.160808	0.160808		-0.174443	-0.174443		-0.0108435	-0.0108435
													199.7	0.160808	0.160808		-0.174608	-0.174608		-0.010951	-0.010951
[truncated: 26,005 more rows]

## Sheet: Fig.2
Raw Stress-strain data for Fig. 2a						Raw data for Fig. 2f
Strain_yz	Stress_yz (GPa)						D2min>90%	D2min>90%	D2min<10%	D2min<10%
0	0					r (angs.)	g_GaCl_h	g_Ga-F_h	g_Ga-Cl_s	g_Ga-F_s
0.001	0.0125511					0.0203333	0	0	0	0
0.002	0.0140582					0.061	0	0	0	0
0.003	0.0178568					0.101667	0	0	0	0
0.004	0.0217973					0.142333	0	0	0	0
0.005	0.0253263					0.183	0	0	0	0
0.006	0.0422219					0.223667	0	0	0	0
0.007	0.0410041					0.264333	0	0	0	0
0.008	0.0617099					0.305	0	0	0	0
0.009	0.0664371					0.345667	0	0	0	0
0.01	0.0687666					0.386333	0	0	0	0
0.011	0.0889437					0.427	0	0	0	0
0.012	0.0914886					0.467667	0	0	0	0
0.013	0.088796					0.508333	0	0	0	0
0.014	0.100856					0.549	0	0	0	0
0.015	0.0976615					0.589667	0	0	0	0
0.016	0.122723					0.630333	0	0	0	0
0.017	0.121996					0.671	0	0	0	0
0.018	0.12577					0.711667	0	0	0	0
0.019	0.134262					0.752333	0	0	0	0
0.02	0.145267					0.793	0	0	0	0
0.021	0.1499					0.833667	0	0	0	0
0.022	0.172191					0.874333	0	0	0	0
0.023	0.160046					0.915	0	0	0	0
0.024	0.168174					0.955667	0	0	0	0
0.025	0.185273					0.996333	0	0	0	0
0.026	0.192591					1.037	0	0	0	0
0.027	0.171103					1.07767	0	0	0	0
0.028	0.191307					1.11833	0	0	0	0
0.029	0.20274					1.159	0	0	0	0
0.03	0.22362					1.19967	0	0	0	0
0.031	0.202496					1.24033	0	0	0	0
0.032	0.232886					1.281	0	0	0	0
0.033	0.22375					1.32167	0	0	0	0
0.034	0.245482					1.36233	0	0	0	0
0.035	0.236051					1.403	0	0	0	0
0.036	0.254429					1.44367	0	0	0	0
0.037	0.262084					1.48433	0	0	0	0
0.038	0.268974					1.525	0	0	0	0
0.039	0.278482					1.56567	0	0	0	0
0.04	0.279619					1.60633	0	0	0	0
0.041	0.291835					1.647	0	0	0	0
0.042	0.283605					1.68767	0	0	0	0
0.043	0.309061					1.72833	0	0	0	0.0311677
0.044	0.312811					1.769	0	0.121564	0	0.808639
0.045	0.314365					1.80967	0	1.33537	0	5.94754
0.046	0.321245					1.85033	0	5.11752	0	16.8617
0.047	0.311147					1.891	0	9.74194	0	25.002
0.048	0.328934					1.93167	0	10.1951	0	22.3442
0.049	0.32739					1.97233	0	6.5544	0	14.49
0.05	0.334136					2.013	0.00606473	3.22913	0	7.78273
0.051	0.336511					2.05367	0.357283	1.36063	0.0461132	3.86284
0.052	0.34207					2.09433	2.44494	0.588421	0.513665	1.95144
0.053	0.350651					2.135	8.74317	0.224555	1.84085	1.01224
0.054	0.365787					2.17567	14.6322	0.0897793	3.52878	0.461006
0.055	0.360622					2.21633	14.8311	0.0381685	5.40598	0.306318
0.056	0.367203					2.257	12.5844	0.0231734	5.9283	0.179077
0.057	0.371213					2.29767	8.79119	0.0232522	5.54202	0.135182
0.058	0.385262					2.33833	5.76315	0.0616458	4.07108	0.0910799
0.059	0.383318					2.379	3.57874	0.0479014	2.62384	0.0874436
0.06	0.390125					2.41967	2.1219	0.0313467	1.70169	0.0872494
0.061	0.390646					2.46033	1.15513	0.0145579	0.977369	0.0735519
0.062	0.422099					2.501	0.680218	0.0052484	0.53605	0.0472732
0.063	0.413738					2.54167	0.314342	0.00504162	0.419473	0.0366808
0.064	0.418328					2.58233	0.220418	0.00451163	0.215779	0.0490053
0.065	0.425957					2.623	0.123068	0.00413277	0.146271	0.0400455
0.066	0.432428					2.66367	0.0821784	0.00214057	0.0895152	0.0265702
0.067	0.434345					2.70433	0.0673186	0.00176469	0.0631299	0.0448785
0.068	0.444502					2.745	0.024589	0.0083833	0.0506497	0.0310698
0.069	0.434545					2.78567	0.024092	0.011654	0.0774237	0.054867
0.07	0.453084					2.82633	0.0149602	0.0145605	0.0615933	0.0665495
0.071	0.454528					2.867	0.013229	0.0210271	0.0409648	0.0727841
0.072	0.444828					2.90767	0.017315	0.0251465	0.0264693	0.0932007
0.073	0.453969					2.94833	0.0131882	0.0175974	0.0417146	0.116302
0.074	0.453058					2.989	0.0136159	0.0344628	0.0297185	0.137747
0.075	0.476327					3.02967	0.0143989	0.0486118	0.0370456	0.198723
0.076	0.46068
0.077	0.465428
0.078	0.48121
0.079	0.47636
0.08	0.496934
0.081	0.493592
0.082	0.50398
0.083	0.489497
0.084	0.531976
0.085	0.499936
0.086	0.5094
0.087	0.508492
0.088	0.490555
0.089	0.484606
0.09	0.471636
0.091	0.472775
0.092	0.473115
0.093	0.475804
0.094	0.493089
0.095	0.498331
0.096	0.50667
0.097	0.506417
0.098	0.515512
0.099	0.511257
0.1	0.512805
0.101	0.509323
0.102	0.505578
0.103	0.507741
0.104	0.511623
0.105	0.504613
0.106	0.499122
0.107	0.507501
0.108	0.516615
0.109	0.510684
0.11	0.512966
0.111	0.513565
0.112	0.527695
0.113	0.533754
0.114	0.545884
0.115	0.532614
0.116	0.516317
0.117	0.517049
0.118	0.531078
0.119	0.538387
0.12	0.497813
0.121	0.475503
0.122	0.468691
0.123	0.46923
0.124	0.442382
0.125	0.436403
0.126	0.436886
0.127	0.427484
0.128	0.416556
0.129	0.419162
0.13	0.422007
0.131	0.394462
0.132	0.417019
0.133	0.404147
0.134	0.378695
0.135	0.378188
0.136	0.361599
0.137	0.356968
0.138	0.364232
0.139	0.36865
0.14	0.381822
0.141	0.384406
0.142	0.39478
0.143	0.387578
0.144	0.389291
0.145	0.399077
0.146	0.393007
0.147	0.40192
0.148	0.422049
0.149	0.409369
0.15	0.418963
0.151	0.392225
0.152	0.406888
0.153	0.426283
0.154	0.411624
0.155	0.383489
0.156	0.391218
0.157	0.373377
0.158	0.37188
0.159	0.37834
0.16	0.38092
0.161	0.392226
0.162	0.410534
0.163	0.41687
0.164	0.417567
0.165	0.424021
0.166	0.406081
0.167	0.419243
0.168	0.4292
0.169	0.433611
0.17	0.420859
0.171	0.402408
0.172	0.395921
0.173	0.397579
0.174	0.407472
0.175	0.404899
0.176	0.400047
0.177	0.411933
0.178	0.40042
0.179	0.399599
0.18	0.411546
0.181	0.419128
0.182	0.417378
0.183	0.399366
0.184	0.404024
0.185	0.416913
0.186	0.408085
0.187	0.422538
0.188	0.3917
0.189	0.401086
0.19	0.411945
0.191	0.393424
0.192	0.412212
0.193	0.420662
0.194	0.411869
0.195	0.3974
0.196	0.417085
0.197	0.419255
0.198	0.422333
0.199	0.423561
0.2	0.417582
0.201	0.396068
0.202	0.376934
0.203	0.385263
0.204	0.382268
0.205	0.387218
0.206	0.392293
0.207	0.390502
0.208	0.397928
0.209	0.401644
0.21	0.407057
0.211	0.414125
0.212	0.414241
0.213	0.418355
0.214	0.412716
0.215	0.425121
0.216	0.412103
0.217	0.416276
0.218	0.432358
0.219	0.416565
0.22	0.440134
0.221	0.428439
0.222	0.424242
0.223	0.43028
0.224	0.420438
0.225	0.420843
0.226	0.430376
0.227	0.402823
0.228	0.408913
0.229	0.38821
0.23	0.405737
0.231	0.411158
0.232	0.407045
0.233	0.42392
0.234	0.412325
0.235	0.402255
0.236	0.414707
0.237	0.410719
0.238	0.398996
0.239	0.412083
0.24	0.4224
0.241	0.402199
0.242	0.415966
0.243	0.402145
0.244	0.417852
0.245	0.410031
0.246	0.408327
0.247	0.417278
0.248	0.433561
0.249	0.419347
0.25	0.42958
0.251	0.445344
0.252	0.433087
0.253	0.451085
0.254	0.444578
0.255	0.442849
0.256	0.449388
0.257	0.440504
0.258	0.456205
0.259	0.443601
0.26	0.444936
0.261	0.439302
0.262	0.451124
0.263	0.437515
0.264	0.473995
0.265	0.45415
0.266	0.443714
0.267	0.458236
0.268	0.47107
0.269	0.466063
0.27	0.458952
0.271	0.448937
0.272	0.451743
0.273	0.440962
0.274	0.432849
0.275	0.436478
0.276	0.439193
0.277	0.437974
0.278	0.427958
0.279	0.437523
0.28	0.446837
0.281	0.430834
0.282	0.438757
0.283	0.427084
0.284	0.433602
0.285	0.445388
0.286	0.445365
0.287	0.426837
0.288	0.441017
0.289	0.443504
0.29	0.42697
0.291	0.440788
0.292	0.43612
0.293	0.433187
0.294	0.426109
0.295	0.436351
0.296	0.405608
0.297	0.40895
0.298	0.416418
0.299	0.424249
0.3	0.436288
0.301	0.434186
0.302	0.44098
0.303	0.42836
0.304	0.433039
0.305	0.412681
0.306	0.431518
0.307	0.433098
0.308	0.426909
0.309	0.432878
0.31	0.425152
0.311	0.437994
0.312	0.440167
0.313	0.427149
0.314	0.450459
0.315	0.43412
0.316	0.449973
0.317	0.442651
0.318	0.436554
0.319	0.45894
0.32	0.434232
0.321	0.43157
0.322	0.443234
0.323	0.428435
0.324	0.428375
0.325	0.432593
0.326	0.435772
0.327	0.453144
0.328	0.43213
0.329	0.450699
0.33	0.455902
0.331	0.457175
0.332	0.467226
0.333	0.465413
0.334	0.46304
0.335	0.442745
0.336	0.473982
0.337	0.462477
0.338	0.439933
0.339	0.44947
0.34	0.442544
0.341	0.444189
0.342	0.436548
0.343	0.46189
0.344	0.451136
0.345	0.45341
0.346	0.451088
0.347	0.469548
0.348	0.457528
0.349	0.463227
0.35	0.448926
0.351	0.443536
0.352	0.457839
0.353	0.465002
0.354	0.455443
0.355	0.459147
0.356	0.467193
0.357	0.463283
0.358	0.435495
0.359	0.442588
0.36	0.445961
0.361	0.454688
0.362	0.439401
0.363	0.453496
0.364	0.432254
0.365	0.431187
0.366	0.435575
0.367	0.444742
0.368	0.439211
0.369	0.457057
0.37	0.467193
0.371	0.450278
0.372	0.451153
0.373	0.442159
0.374	0.440067
0.375	0.432059
0.376	0.446028
0.377	0.449752
0.378	0.460987
0.379	0.4496
0.38	0.444163
0.381	0.458686
0.382	0.459047
0.383	0.452766
0.384	0.4579
0.385	0.452349
0.386	0.450681
0.387	0.45588
0.388	0.458487
0.389	0.463709
0.39	0.474826
0.391	0.459215
0.392	0.461319
0.393	0.442918
0.394	0.459146
0.395	0.444346
0.396	0.447989
0.397	0.428118
0.398	0.449887
0.399	0.445954
0.4	0.44069
0.401	0.443148
0.402	0.425499
0.403	0.435861
0.404	0.431391
0.405	0.433908
0.406	0.43552
0.407	0.431158
0.408	0.449948
0.409	0.460017
0.41	0.475828
0.411	0.472784
0.412	0.466673
0.413	0.466574
0.414	0.488451
0.415	0.486391
0.416	0.484392
0.417	0.472955
0.418	0.476315
0.419	0.488569
0.42	0.478364
0.421	0.487464
0.422	0.486788
0.423	0.49053
0.424	0.472642
0.425	0.473738
0.426	0.464587
0.427	0.492077
0.428	0.48488
0.429	0.484987
0.43	0.484046
0.431	0.483345
0.432	0.486161
0.433	0.493246
0.434	0.470227
0.435	0.497719
0.436	0.485321
0.437	0.484615
0.438	0.492899
0.439	0.480736
0.44	0.478865
0.441	0.467561
0.442	0.472846
0.443	0.484553
0.444	0.472422
0.445	0.485827
0.446	0.472728
0.447	0.481922
0.448	0.482192
0.449	0.493305
0.45	0.47983
0.451	0.506277
0.452	0.490474
0.453	0.495737
0.454	0.485171
0.455	0.483323
0.456	0.504943
0.457	0.494522
0.458	0.502656
0.459	0.509326
0.46	0.507889
0.461	0.532877
0.462	0.508242
0.463	0.508435
0.464	0.515638
0.465	0.521029
0.466	0.521685
0.467	0.537034
0.468	0.521733
0.469	0.501532
0.47	0.483494
0.471	0.480188
0.472	0.464896
0.473	0.460826
0.474	0.458471
0.475	0.45838
0.476	0.459218
0.477	0.462398
0.478	0.46123
0.479	0.463408
0.48	0.469207
0.481	0.435043
0.482	0.457102
0.483	0.439852
0.484	0.433259
0.485	0.42934
0.486	0.436608
0.487	0.425612
0.488	0.424541
0.489	0.42636
0.49	0.440031
0.491	0.43192
0.492	0.435497
0.493	0.432867
0.494	0.420732
0.495	0.434704
0.496	0.432667
0.497	0.447246
0.498	0.436551
0.499	0.453592
0.5	0.458281

## Sheet: Fig.3
Raw EXAFS data for Fig. 3
radial distance (angs.)	2LiCl-GaF3	3LiCl-GaF3	GaCl3	GaF3
0	0.203484	0.217285	0.358728	0.56287
0.0307	0.199376	0.211332	0.354488	0.547097
0.0614	0.186449	0.193103	0.345741	0.500422
0.092	0.163236	0.161797	0.342736	0.425198
0.122718	0.12827	0.11701	0.355811	0.327246
0.153398	0.0812	0.0604	0.386472	0.222711
0.184078	0.0275	0.0268	0.42507	0.167562
0.214757	0.0538	0.0938	0.45703	0.236915
0.245437	0.12517	0.170387	0.469209	0.368153
0.276117	0.196875	0.241195	0.453069	0.502658
0.306796	0.260847	0.297556	0.406545	0.615754
0.337476	0.310069	0.331598	0.337116	0.691439
0.368155	0.338548	0.336942	0.270157	0.717613
0.398835	0.342202	0.309684	0.258643	0.686034
0.429515	0.320019	0.249499	0.331183	0.593091
0.460194	0.275942	0.162018	0.444986	0.440578
0.490874	0.223404	0.0797	0.555496	0.236389
0.521553	0.19488	0.13789	0.635523	0.0301
0.552233	0.228545	0.266861	0.667392	0.275846
0.582913	0.311747	0.394029	0.64026	0.538684
0.613592	0.408801	0.498701	0.550552	0.776118
0.644272	0.496888	0.566237	0.40495	0.962928
0.674952	0.562925	0.585738	0.23844	1.07616
0.705631	0.60058	0.5516	0.225865	1.09738
0.736311	0.610985	0.467087	0.440442	1.01536
0.76699	0.605197	0.355503	0.698089	0.830081
0.79767	0.606267	0.298588	0.935436	0.565578
0.82835	0.644337	0.409032	1.11889	0.359131
0.859029	0.738984	0.632585	1.22194	0.575123
0.889709	0.885999	0.887611	1.22421	1.03862
0.920388	1.06679	1.13434	1.11362	1.55039
0.951068	1.26395	1.35057	0.890359	2.04609
0.981748	1.46982	1.52733	0.58196	2.48707
1.01243	1.69093	1.67332	0.366373	2.85076
1.04311	1.94974	1.82145	0.6664	3.1376
1.07379	2.28146	2.02942	1.20787	3.38232
1.10447	2.72392	2.36295	1.79467	3.66255
1.13515	3.30482	2.86547	2.36298	4.08923
1.16583	4.03431	3.54219	2.86887	4.76545
1.1965	4.90519	4.36914	3.27942	5.73778
1.22718	5.89687	5.3085	3.57716	6.9852
1.25786	6.97952	6.31791	3.76842	8.44224
1.28854	8.11721	7.35485	3.89405	10.0231
1.31922	9.27038	8.3791	4.03795	11.635
1.3499	10.398	9.35466	4.31874	13.1844
1.38058	11.4596	10.2514	4.84749	14.5816
1.41126	12.417	11.0461	5.67186	15.7449
1.44194	13.2366	11.7231	6.76171	16.604
1.47262	13.8902	12.2743	8.03938	17.1042
1.5033	14.3562	12.6977	9.41169	17.209
1.53398	14.6209	12.9957	10.786	16.9027
1.56466	14.6778	13.1732	12.0762	16.1906
1.59534	14.528	13.2348	13.2061	15.0996
1.62602	14.1795	13.1834	14.1113	13.6766
1.6567	13.6463	13.0185	14.7417	11.9859
1.68738	12.9472	12.7369	15.063	10.1064
1.71806	12.1048	12.3332	15.0582	8.12847
1.74874	11.1442	11.8021	14.7274	6.15336
1.77942	10.0921	11.1404	14.0877	4.30029
1.8101	8.97576	10.3497	13.1711	2.74767
1.84078	7.82228	9.43773	12.0227	1.87637
1.87146	6.65824	8.41953	10.6973	2.05589
1.90214	5.50917	7.31762	9.25584	2.70651
1.93282	4.39929	6.16118	7.76205	3.28072
1.9635	3.35128	4.98461	6.27874	3.61873
1.99418	2.38621	3.82552	4.86504	3.69083
2.02485	1.52407	2.72248	3.57494	3.51392
2.05553	0.788668	1.71312	2.45953	3.12918
2.08621	0.278149	0.835604	1.57939	2.59398
2.11689	0.45745	0.213859	1.04016	1.98008
2.14757	0.785615	0.543897	0.947667	1.38276
2.17825	1.00502	0.926144	1.11902	0.960818
2.20893	1.1039	1.14593	1.30637	0.923437
2.23961	1.09042	1.20439	1.43085	1.16964
2.27029	0.979916	1.11843	1.48994	1.43005
2.30097	0.793452	0.913512	1.50183	1.58469
2.33165	0.560571	0.622269	1.48609	1.59749
2.36233	0.341007	0.293526	1.4553	1.46798
2.39301	0.311823	0.208119	1.41247	1.22026
2.42369	0.516356	0.527352	1.35298	0.911471
2.45437	0.764822	0.849284	1.26941	0.68266
2.48505	0.989183	1.11551	1.15636	0.772359
2.51573	1.16658	1.30488	1.01395	1.13052
2.54641	1.28677	1.40659	0.849917	1.55066
2.57709	1.3469	1.41839	0.681819	1.93372
2.60777	1.35037	1.34622	0.540962	2.232
2.63845	1.30641	1.20432	0.471631	2.41868
2.66913	1.22979	1.01633	0.495345	2.48086
2.69981	1.14007	0.819203	0.574261	2.41827
2.73049	1.05964	0.671075	0.65666	2.24384
2.76117	1.00865	0.640574	0.711186	1.98615
2.79184	0.997105	0.734232	0.723009	1.69573
2.82252	1.01968	0.8841	0.687178	1.4562
2.8532	1.05955	1.02918	0.60542	1.37859
2.88388	1.0976	1.13715	0.484917	1.52095
2.91456	1.11914	1.19412	0.339401	1.82025
2.94524	1.11643	1.19805	0.202117	2.17343
2.97592	1.08898	1.15616	0.185539	2.50543
3.0066	1.04326	1.08437	0.31843	2.77013
3.03728	0.992141	1.00689	0.479827	2.94005
3.06796	0.953019	0.953334	0.629575	3.00052
3.09864	0.943091	0.949004	0.754181	2.94684
3.12932	0.971695	1.00014	0.84694	2.78275
3.16	1.03514	1.0903	0.904759	2.51925
3.19068	1.11934	1.19277	0.927295	2.17349
3.22136	1.20687	1.28311	0.916483	1.76781
3.25204	1.28217	1.34378	0.876136	1.32947
3.28272	1.33361	1.36429	0.811582	0.89368
3.3134	1.35375	1.34022	0.729399	0.524901
3.34408	1.33902	1.27236	0.637327	0.405474
3.37476	1.28932	1.16591	0.544445	0.599989
3.40544	1.20755	1.02985	0.46156	0.846726
3.43612	1.0992	0.876663	0.400947	1.04226
3.4668	0.971933	0.722399	0.372836	1.16096
3.49748	0.835273	0.587261	0.377997	1.19659
3.52816	0.700432	0.494458	0.405644	1.15176
3.55884	0.580168	0.459867	0.441348	1.0351
3.58952	0.487845	0.474567	0.473854	0.859833
3.62019	0.433393	0.510154	0.496163	0.643061
3.65087	0.415861	0.541271	0.504464	0.406987
3.68155	0.421632	0.553715	0.497114	0.19848
3.71223	0.433555	0.541993	0.473982	0.209344
3.74291	0.439292	0.5062	0.436048	0.394867
3.77359	0.432769	0.450082	0.385128	0.575221
3.80427	0.412669	0.379951	0.323674	0.718517
3.83495	0.380859	0.304237	0.254636	0.816029
3.86563	0.341301	0.233805	0.18146	0.86603
3.89631	0.299279	0.182773	0.108734	0.871527
3.92699	0.260674	0.164292	0.0494	0.839444
3.95767	0.230848	0.174781	0.0617	0.77996
3.98835	0.212798	0.195237	0.115786	0.70574
4.01903	0.205534	0.211026	0.166194	0.63075
4.04971	0.20481	0.215979	0.206044	0.568016
4.08039	0.205926	0.209023	0.232869	0.525804
4.11107	0.205884	0.191874	0.24544	0.503852
4.14175	0.203874	0.167804	0.243418	0.493731
4.17243	0.20081	0.140788	0.227348	0.483965
4.20311	0.198513	0.114707	0.198757	0.465195
4.23379	0.198788	0.0925	0.160425	0.432348
4.26447	0.202683	0.0757	0.117373	0.384675
4.29515	0.210295	0.0662	0.0811	0.325171
4.32583	0.221232	0.0693	0.0769	0.260313
4.35651	0.235359	0.0918	0.109525	0.200888
4.38719	0.253273	0.133196	0.15279	0.163453
4.41786	0.27623	0.189484	0.192911	0.162248
4.44854	0.305579	0.256786	0.224181	0.188515
4.47922	0.342018	0.331398	0.243644	0.221455
4.5099	0.385106	0.409537	0.249836	0.248139
4.54058	0.433239	0.487396	0.242491	0.263356
4.57126	0.483963	0.561318	0.222421	0.266224
4.60194	0.534392	0.627993	0.191453	0.258551
4.63262	0.581579	0.68464	0.152424	0.244041
4.6633	0.622806	0.729129	0.109542	0.227656
4.69398	0.655789	0.760052	0.0706	0.214603
4.72466	0.678813	0.776739	0.0555	0.208626
4.75534	0.690807	0.779219	0.0766	0.210291
4.78602	0.69136	0.768135	0.109323	0.216965
4.8167	0.680693	0.744625	0.139222	0.224711
4.84738	0.659583	0.710194	0.16182	0.230228
4.87806	0.629243	0.666559	0.175605	0.231766
4.90874	0.591188	0.615519	0.180377	0.229238
4.93942	0.54708	0.558832	0.176786	0.223971
4.9701	0.498585	0.49813	0.166077	0.218241
5.00078	0.447261	0.434885	0.149876	0.214531
5.03146	0.394486	0.370453	0.129981	0.214559
5.06214	0.341481	0.306249	0.108174	0.218497
5.09282	0.289432	0.244184	0.0861	0.224898
5.1235	0.239784	0.187751	0.0651	0.231367
5.15418	0.194809	0.144567	0.0469	0.235439
5.18486	0.15856	0.128598	0.034	0.235195
5.21553	0.13753	0.147551	0.031	0.229573
5.24621	0.137452	0.189017	0.0384	0.218482
5.27689	0.156193	0.238624	0.0508	0.202836
5.30757	0.185443	0.28864	0.0644	0.184576
5.33825	0.217929	0.334933	0.0777	0.16663
5.36893	0.249155	0.37485	0.0894	0.152615
5.39961	0.276447	0.406488	0.099	0.145767
5.43029	0.29819	0.428471	0.105739	0.147126
5.46097	0.313466	0.439919	0.109383	0.154655
5.49165	0.3219	0.440448	0.109845	0.164536
5.52233	0.323572	0.430182	0.107354	0.173037
5.55301	0.318954	0.40973	0.102425	0.1774
5.58369	0.308837	0.380139	0.0958	0.175949
5.61437	0.29425	0.342819	0.0885	0.167944
5.64505	0.276375	0.299437	0.0816	0.153417
5.67573	0.256446	0.251812	0.0761	0.13302
5.70641	0.235665	0.201795	0.0727	0.107888
5.73709	0.21511	0.151205	0.0717	0.0795
5.76777	0.19567	0.10188	0.0726	0.0495
5.79845	0.177982	0.0564	0.0749	0.0197
5.82913	0.162408	0.027	0.0777	0.00941
5.85981	0.14902	0.0467	0.0805	0.0342
5.89049	0.137645	0.0811	0.0828	0.0554
5.92117	0.127926	0.113884	0.0845	0.072
5.95185	0.119424	0.1431	0.0854	0.084
5.98253	0.111726	0.168254	0.0857	0.092
6.0132	0.104545	0.189144	0.0854	0.0974
6.04388	0.0978	0.205638	0.0845	0.10184
6.07456	0.0917	0.217646	0.0832	0.107436
6.10524	0.0867	0.225125	0.0816	0.115816
6.13592	0.0835	0.228115	0.0796	0.127685
6.1666	0.0827	0.226767	0.0772	0.142683
6.19728	0.0848	0.221359	0.0741	0.159756
6.22796	0.0894	0.212296	0.0704	0.177622
6.25864	0.0962	0.200098	0.0659	0.195084
6.28932	0.104284	0.185375	0.0607	0.211159
6.32	0.113004	0.168812	0.0552	0.225107
6.35068	0.121864	0.151168	0.0498	0.236406
6.38136	0.130559	0.133313	0.045	0.244725
6.41204	0.138926	0.116326	0.0414	0.249886
6.44272	0.146864	0.101625	0.0395	0.251844
6.4734	0.154246	0.091	0.039	0.250671
6.50408	0.160855	0.0864	0.0395	0.24656
6.53476	0.166347	0.0885	0.0402	0.239826
6.56544	0.170274	0.0963	0.0407	0.230917
6.59612	0.172127	0.107628	0.0408	0.220407
6.6268	0.171413	0.120189	0.0406	0.208984
6.65748	0.167728	0.13224	0.0406	0.197393
6.68816	0.16083	0.142482	0.0409	0.186355
6.71884	0.150688	0.149982	0.0419	0.176454
6.74952	0.137514	0.154105	0.0434	0.168004
6.7802	0.121778	0.154468	0.0449	0.16097
6.81087	0.104216	0.150927	0.046	0.154965
6.84155	0.0859	0.143564	0.046	0.149348
6.87223	0.0681	0.132681	0.0448	0.143383
6.90291	0.053	0.118799	0.042	0.136401
6.93359	0.0432	0.102682	0.038	0.127913
6.96427	0.0411	0.0854	0.033	0.117671
6.99495	0.045	0.0686	0.0276	0.105679
7.02563	0.0511	0.0549	0.0225	0.0922
7.05631	0.0564	0.048	0.0189	0.0775
7.08699	0.0596	0.0504	0.0175	0.0624
7.11767	0.0601	0.0595	0.0179	0.0473
7.14835	0.0576	0.0709	0.019	0.0331
7.17903	0.0524	0.0817	0.0195	0.0211
7.20971	0.0448	0.0905	0.019	0.0152
7.24039	0.0351	0.0967	0.0172	0.0195
7.27107	0.0238	0.100004	0.0142	0.029
7.30175	0.0114	0.100995	0.0102	0.0401
7.33243	0.00346	0.100555	0.00551	0.052
7.36311	0.0162	0.100049	0.0012	0.0648
7.39379	0.0298	0.101042	0.00453	0.0783
7.42447	0.043	0.104794	0.00885	0.0924
7.45515	0.0552	0.111689	0.0125	0.106527
7.48583	0.066	0.121039	0.0153	0.120009
7.51651	0.0749	0.131398	0.0172	0.132087
7.54719	0.0814	0.141044	0.0182	0.141986
7.57787	0.0851	0.148327	0.0184	0.148993
7.60854	0.0856	0.151845	0.0179	0.152519
7.63922	0.0828	0.150534	0.0168	0.152158
7.6699	0.0767	0.143702	0.0153	0.147721
7.70058	0.0672	0.131054	0.0133	0.139268
7.73126	0.055	0.112705	0.0109	0.127135
7.76194	0.0408	0.0892	0.00833	0.111961
7.79262	0.0268	0.0615	0.00616	0.0947
7.8233	0.0205	0.0318	0.00583	0.077
7.85398	0.0303	0.0158	0.00797	0.0613
7.88466	0.0471	0.0423	0.0112	0.0512
7.91534	0.0648	0.0741	0.0145	0.0505
7.94602	0.0814	0.103995	0.0173	0.058
7.9767	0.0958	0.130129	0.0194	0.069
8.00738	0.107189	0.151159	0.0205	0.0797
8.03806	0.115007	0.166159	0.0206	0.0879
8.06874	0.11893	0.174586	0.0198	0.0926
8.09942	0.118816	0.176303	0.0183	0.0932
8.1301	0.114728	0.171588	0.0166	0.0897
8.16078	0.106932	0.161133	0.0151	0.0822
8.19146	0.0959	0.146011	0.0142	0.0712
8.22214	0.0823	0.127636	0.0141	0.0572
8.25282	0.0671	0.107723	0.0142	0.0413
8.2835	0.0517	0.0882	0.0138	0.0249
8.31418	0.0383	0.0713	0.0126	0.013
8.34486	0.0309	0.0587	0.0101	0.0192
8.37554	0.0329	0.0513	0.00625	0.0333
8.40621	0.0409	0.0478	0.00227	0.0468
8.43689	0.0499	0.0455	0.00655	0.0579
8.46757	0.0571	0.0425	0.0138	0.0658
8.49825	0.0613	0.0386	0.0217	0.0703
8.52893	0.062	0.0366	0.0295	0.0714
8.55961	0.0589	0.0409	0.0368	0.0692
8.59029	0.0525	0.0531	0.0431	0.0641
8.62097	0.0435	0.0705	0.0479	0.057
8.65165	0.0341	0.0903	0.051	0.0489
8.68233	0.0294	0.109793	0.0521	0.0409
8.71301	0.0354	0.12726	0.0512	0.0348
8.74369	0.0498	0.14112	0.0485	0.0319
8.77437	0.0676	0.150172	0.0441	0.0321
8.80505	0.0859	0.153564	0.0384	0.034
8.83573	0.103209	0.150819	0.0321	0.0356
8.86641	0.118485	0.141843	0.0257	0.0356
8.89709	0.130957	0.126918	0.0204	0.0333
8.92777	0.140097	0.106672	0.0174	0.0286
8.95845	0.145596	0.082	0.0174	0.0218
8.98913	0.147355	0.0542	0.0196	0.0144
9.01981	0.145475	0.0247	0.0223	0.0125
9.05049	0.140237	0.0093	0.0245	0.0208
9.08117	0.132074	0.0373	0.0259	0.0331
9.11185	0.121535	0.0652	0.0263	0.0462
9.14253	0.109243	0.0903	0.0259	0.0588
9.17321	0.0959	0.111909	0.0249	0.0702
9.20388	0.082	0.129358	0.0238	0.0797
9.23456	0.0683	0.142454	0.023	0.0871
9.26524	0.0553	0.151247	0.0229	0.0918
9.29592	0.0434	0.156021	0.0238	0.0938
9.3266	0.0329	0.157249	0.0254	0.0931
9.35728	0.024	0.155514	0.0275	0.0898
9.38796	0.0169	0.151435	0.0296	0.084
9.41864	0.0115	0.14559	0.0315	0.0762
9.44932	0.00823	0.13845	0.0329	0.0665
9.48	0.00713	0.130341	0.0336	0.0555
9.51068	0.00774	0.121448	0.0336	0.0436
9.54136	0.00916	0.111836	0.0329	0.0314
9.57204	0.0109	0.10151	0.0313	0.0193
9.60272	0.013	0.0905	0.0289	0.00854
9.6334	0.0153	0.0788	0.0257	0.00706
9.66408	0.0179	0.0666	0.0219	0.0154
9.69476	0.0209	0.0542	0.0176	0.0235
9.72544	0.0244	0.0421	0.013	0.0302
9.75612	0.0285	0.0314	0.00859	0.0352
9.7868	0.0332	0.0244	0.00605	0.0387
9.81748	0.0386	0.0243	0.00769	0.0405
9.84816	0.0447	0.0307	0.0116	0.0411
9.87884	0.0513	0.0401	0.0158	0.0406
9.90952	0.0584	0.0503	0.0195	0.0393
9.9402	0.0657	0.0604	0.0225	0.0377
9.97088	0.073	0.0697	0.0245	0.036
